# Supplementary material for: PAM50 Breast Cancer Subtyping by RT-qPCR and Concordance with Standard Clinical Molecular Markers
Source: BMC Med Genomics. 2012 Oct 4;5:44. doi: 10.1186/1755-8794-5-44 (PMC3487945; doi:10.1186/1755-8794-5-44)
Supplement: Additional file 1 — Clinical-pathological information associated with training set subtypes. Clinical-pathological information associated with the 171 samples included in the training set. (XLSX 23 kb) [file 1755-8794-5-44-S1.xlsx]

## Sheet: Clin
Additional File 1. Clinical-pathological information associated with training set subtypes
Sample	Menopause	Age	Prototype Subtype	Grade	ER	PR	HER2	HER2 Score	Fish Amplified	Tumor Size	Nodes	STAGE
TrS-CC0503668	POST	56	LumA	II	POS	POS	NEG	2+	NONAMP	2	0	2A
TrS-CC0503687	POST	72	Her2	III	NEG	NEG	POS	3+	NA	2	0	2A
TrS-CC0503690	POST	69	LumA	II	POS	POS	NEG	2+	NONAMP	2	1	2B
TrS-CC0503694	POST	69	LumA	I	POS	POS	NEG	2+	NONAMP	1C	0	1
TrS-CC0503697	PRE	49	LumA	II	POS	POS	NEG	NA	NONAMP	2	0	2A
TrS-CC0503698	POST	49	LumB	III	POS	POS	NEG	1+	NA	1	0	1
TrS-CC0503699	PRE	42	LumA	II	POS	POS	NEG	0+	NA	1C	0	1
TrS-CC0503700	PRE	49	LumA	II	POS	POS	NEG	0+	NA	1	1	2A
TrS-CC0503701	POST	47	LumB	III	POS	POS	NEG	1+	NA	2	0	2A
TrS-CC0604498	POST	53	LumA	II	POS	POS	NEG	0+	NA	2	2	3A
TrS-CC0604500	POST	82	Basal	III	NEG	NEG	NEG	2+	NONAMP	1	0	1
TrS-CC0604501	POST	76	LumA	II	POS	NEG	NEG	0+	NA	1	X	1
TrS-CC0604502	PRE	39	LumA	II	POS	POS	NEG	0+	NA	1	0	1
TrS-CC0604506	POST	79	LumA	II	POS	NEG	POS	3+	NA	2	0	2A
TrS-CC0604507	PRE	49	Basal	III	NEG	NEG	NEG	0+	NA	1	1	2A
TrS-CC0604509	PRE	37	Basal	I	NEG	POS	NEG	0+	NA	1	1	1
TrS-CC0604510	POST	54	Basal	III	NEG	NEG	NEG	0+	NA	1C	0	1
TrS-CC0604512	PRE	50	Her2	II	NEG	NEG	NEG	0+	NA	2	1	2B
TrS-CC0604513	PRE	26	LumB	III	POS	POS	NEG	0+	NA	2	X	2A
TrS-CC0604517	PRE	38	LumB	III	POS	POS	POS	3+	NA	1	1	2A
TrS-CC0604518	POST	55	Basal	III	NEG	NEG	NEG	0+	NA	3	1	3A
TrS-CC0604519	PRE	51	LumA	II	POS	POS	NEG	0+	NA	2	1A	2B
TrS-CC0604520	POST	57	LumB	III	POS	POS	NEG	0+	NA	2	1	2B
TrS-CC0604522	POST	54	Basal	III	NEG	NEG	NEG	0+	NA	2	0	2A
TrS-CC0604541	POST	57	Her2	III	NEG	NEG	POS	3+	NA	2	1	2B
TrS-CC0604549	POST	87	LumA	III	POS	POS	NEG	2+	NONAMP	2	X	2A
TrS-CC0604584	POST	46	LumB	II	POS	NEG	NEG	2+	NA	4B	3C	4
TrS-CC0604586	PRE	46	Basal	III	NEG	NEG	POS	3+	NA	2	0	2A
TrS-CC0604588	PRE	30	LumA	I	POS	POS	NEG	0+	NA	1A	X	1
TrS-CC0604599	POST	65	LumA	II	POS	POS	NEG	0+	NA	1C	0	1
TrS-CC0604605	POST	64	Her2	II	NEG	POS	POS	3+	NA	1mic	0	1
TrS-CC0604607	POST	69	LumA	I	POS	POS	NEG	0+	NA	1	1	2A
TrS-CC0604628	POST	70	Basal	I	POS	POS	NEG	2+	NONAMP	1A	X	1
TrS-CC0604632	POST	64	LumA	I	POS	POS	NEG	0+	NA	1C	0	1
TrS-CC0604644	POST	62	LumA	I	POS	POS	NEG	0+	NA	1A	0	1
TrS-CC0706119	PRE	48	LumA	III	POS	POS	NEG	2+	NONAMP	1	0	1
TrS-CC0706120	POST	63	Basal	III	NEG	NEG	NEG	NA	NA	1C	1	1
TrS-CC0706121	PRE	37	Her2	III	POS	POS	POS	3+	NA	1	X	1
TrS-CC0706122	PRE	31	Her2	III	POS	POS	POS	3+	NA	1C	X	1
TrS-CC0706123	PRE	45	LumA	II	POS	POS	POS	2+	AMP	2	1	2B
TrS-CC0706125	POST	50	LumA	I	POS	POS	NEG	1+	NA	1C	0	1
TrS-CC0706126	POST	49	LumA	III	POS	POS	NEG	2+	NA	1C	0	1
TrS-CC0706129	POST	53	Her2	III	NEG	NEG	NEG	2+	EQUIVOCAL	1	0	1
TrS-CC0706130	POST	74	Basal	III	NEG	NEG	NEG	1+	NA	2	0	2A
TrS-CC0706131	POST	54	LumB	III	POS	POS	NEG	2+	NONAMP	2	0	2A
TrS-CC0706136	POST	50	Her2	II	POS	POS	POS	3+	NA	1	1	2A
TrS-CC0706138	POST	86	Her2	III	NEG	NEG	POS	3+	NA	2	1	2B
TrS-CC0706218	PRE	34	Basal	III	NEG	NEG	NEG	0+	NA	2	0	2A
TrS-CC0706220	UNK	40	Basal	III	NEG	NEG	NEG	1+	NA	4	3C	4
TrS-CC0706221	POST	63	Basal	I	POS	POS	NEG	2+	NA	1	0	1
TrS-CC0706222	POST	50	LumA	II	POS	POS	NEG	1+	NA	1	1	2A
TrS-CC0706223	POST	61	LumA	I	POS	POS	POS	3+	NA	3	1	3A
TrS-CC0706224	POST	66	LumA	I	POS	POS	NEG	2+	NA	1	0	1
TrS-CC0706226	PRE	42	LumA	I	POS	POS	NEG	0+	NA	1	0	1
TrS-CC0706227	POST	65	Basal	III	NEG	NEG	NEG	0+	NA	1	X	1
TrS-CC0706228	PRE	43	LumB	III	POS	NEG	NEG	1+	NA	2	1	2B
TrS-CC0706229	PRE	47	LumA	III	POS	POS	NEG	2+	NONAMP	3	1A	3A
TrS-CC0805105	POST	59	LumB	III	POS	NEG	NEG	1+	NA	1C	0	1
TrS-CC0805106	PRE	48	Basal	III	NEG	NEG	NEG	0+	NA	2	0	2A
TrS-CC0805113	POST	64	Her2	III	NEG	NEG	POS	3+	NA	2	0	2A
TrS-CC0805114	POST	58	LumA	II	POS	POS	NEG	0+	NA	1	0	1
TrS-CC0805119	UNK	78	LumA	III	POS	POS	NEG	2+	NONAMP	1	0	1
TrS-CC0805120	POST	59	Basal	III	NEG	NEG	NEG	2+	NONAMP	1	0	1
TrS-CC0805123	PRE	48	Basal	III	NEG	NEG	NEG	0+	NA	2	0	2A
TrS-CC0805129	POST	66	Her2	III	NEG	NEG	NEG	2+	NONAMP	2	0	2A
TrS-CC0805131	POST	68	Basal	III	NEG	NEG	NEG	1+	NA	2	1	2B
TrS-CC0805132	POST	66	Basal	II	NEG	NEG	NEG	0+	NA	1	0	1
TrS-CC0805136	POST	55	Her2	III	POS	NEG	POS	3+	NA	1	0	1
TrS-CC0805137	POST	68	Her2	III	POS	POS	POS	3+	NA	2	0	2A
TrS-CC0805143	PRE	29	LumB	III	POS	NEG	POS	3+	NA	3	1	3A
TrS-CC0805152	PRE	51	Her2	III	NEG	NEG	POS	3+	NA	2	0	2A
TrS-CC0805155	POST	56	LumA	III	POS	POS	POS	3+	NA	2	0	2A
TrS-CC0805165	PRE	46	LumB	III	POS	POS	POS	3+	NA	1	0	1
TrS-CC0805172	PRE	47	LumA	I	POS	POS	NEG	1+	NA	1	0	1
TrS-CC0805173	POST	66	Her2	II	POS	NEG	POS	3+	NA	1	0	1
TrS-CC0805180	PRE	43	Basal	III	NEG	NEG	NEG	2+	NONAMP	4	0	3B
TrS-CC0805184	PRE	49	Basal	II	NEG	NEG	NEG	1+	NA	2	0	2A
TrS-CC0805187	POST	60	Basal	III	NEG	NEG	NEG	0+	NA	4	0	3B
TrS-CC0805191	PRE	49	Her2	II	POS	NEG	POS	3+	NA	2	0	2A
TrS-CC0805193	POST	63	Basal	III	POS	NEG	NEG	0+	NA	1	0	1
TrS-CC0805201	POST	66	Her2	III	POS	NEG	POS	3+	NA	3	0	2B
TrS-CC0805202	PRE	47	Her2	III	POS	NEG	POS	3+	NA	2	0	2A
TrS-CC0805204	PRE	32	LumA	I	POS	POS	NEG	0+	NA	1	0	1
TrS-CC0805207	PRE	45	LumA	II	POS	POS	NEG	1+	NA	2	0	2A
TrS-CC0805210	PRE	35	Basal	III	NEG	NEG	NEG	0+	NA	3	0	2B
TrS-CC0805215	PRE	35	LumA	I	POS	POS	NEG	0+	NA	2	0	2A
TrS-CC0805218	POST	70	LumB	III	POS	POS	NEG	2+	NONAMP	2	1	2B
TrS-CC0805219	POST	72	Basal	III	POS	NEG	NEG	0+	NA	3	0	2B
TrS-CC0805221	POST	76	LumA	III	POS	POS	NEG	1+	NA	3	1	3A
TrS-CC0805469	POST	68	Her2	II	POS	POS	NEG	0+	NA	1	0	1
TrS-CC0805470	POST	69	LumA	III	POS	POS	NEG	1+	NA	2	0	2A
TrS-CC0805471	POST	54	LumB	III	POS	POS	NEG	1+	NA	2	0(I+)	2A
TrS-CC0805472	POST	63	LumA	II	POS	POS	NEG	1+	NA	2	1	2B
TrS-CC0805473	PRE	45	Basal	III	NEG	NEG	NEG	0+	NA	2	0	2A
TrS-CC0805474	POST	79	LumA	I	POS	POS	NEG	1+	NA	1	0	1
TrS-CC0805475	PRE	44	Basal	III	NEG	NEG	NEG	1+	NA	1C	0	1
TrS-CC0805895	POST	73	LumB	III	POS	POS	POS	3+	NA	1B	1	2A
TrS-CC0805897	POST	OVER 92	Her2	II	POS	NEG	NEG	1+	NA	1	X	1
TrS-CC0805899	POST	73	LumB	II	POS	POS	NEG	1+	NA	3	1	3A
TrS-CC0808017	POST	58	LumA	II	POS	POS	NEG	1+	NA	2	1	2B
TrS-CC0808130	POST	60	LumA	II	POS	POS	NEG	1+	NA	2	1	2B
TrS-CC0808132	POST	59	LumB	III	POS	POS	POS	2+	AMP	2	0	2A
TrS-CC0808134	POST	60	Her2	II	POS	NEG	POS	3+	NA	2	2A	3A
TrS-CC0808139	PRE	40	Basal	III	POS	NEG	NEG	1+	NA	1	0	1
TrS-CC0808141	POST	43	Her2	III	NEG	NEG	POS	2+	AMP	1	2A	3A
TrS-CC0808145	POST	66	Her2	III	NEG	NEG	POS	2+	AMP	1	2A	3A
TrS-CC0808147	POST	82	LumB	III	POS	POS	NEG	1+	NA	1C	X	1
TrS-CC0808149	POST	67	LumA	Unknown	POS	POS	NEG	1+	NA	2	1	2B
TrS-CC0808151	POST	61	LumA	II	POS	POS	NEG	1+	NA	2	1	2B
TrS-CC0808159	PRE	51	Basal	III	NEG	NEG	NEG	1+	NA	2	1	2B
TrS-CC0808161	POST	80	Basal	III	NEG	NEG	NEG	1+	NA	1	0	1
TrS-CC0808164	POST	49	Her2	III	POS	POS	POS	3+	NA	2	1A	2B
TrS-CC0808166	PRE	52	LumA	II	POS	POS	NEG	NA	NA	1C	X	1
TrS-CC0808172	PRE	47	LumA	II	POS	POS	NEG	1+	NA	2	0	2A
TrS-CC0808174	POST	67	LumA	III	POS	NEG	NEG	1+	NA	2	1B	2B
TrS-CC0808176	PRE	41	Her2	III	POS	POS	POS	3+	NA	2	3A	3C
TrS-CC0808181	POST	58	LumB	II	POS	POS	POS	3+	NA	2	1C	2B
TrS-CC0808183	POST	57	Her2	III	NEG	NEG	POS	3+	NA	2	2A	3A
TrS-CC0808185	POST	74	Basal	III	NEG	NEG	NEG	0+	NA	2	0	2A
TrS-CC0808191	POST	73	Her2	III	NEG	NEG	NEG	0+	NA	2	1	2B
TrS-CC0808193	POST	72	Basal	II	NEG	NEG	NEG	NA	NA	2	1A	2B
TrS-CC0808195	POST	76	Her2	III	NEG	NEG	POS	3+	NA	1	0	1
TrS-CC0808202	PRE	44	Normal	NormalReduction	NA	NA	NA	NA	NA	NA	NA	NA
TrS-CC0808233	PRE	43	Basal	III	NEG	POS	POS	3+	NA	2	1	2B
TrS-CC0808334	UNK	49	Normal	NormalReduction	NA	NA	NA	NA	NA	NA	NA	NA
TrS-CC0900045	POST	37	LumB	I	POS	POS	NEG	1+	NA	2	3	3C
TrS-CC0900048	PRE	49	Basal	II	NEG	NEG	NEG	1+	NA	3	1	3A
TrS-CC0900051	POST	60	LumA	I	POS	POS	NEG	2+	NONAMP	2	1	2B
TrS-CC0900057	POST	51	LumB	II	POS	POS	NEG	2+	NONAMP	3	2	3A
TrS-CC0900060	POST	48	Basal	III	POS	POS	Unknown	Unknown	Unknown	1	0	1
TrS-CC0900066	POST	70	LumA	I	POS	POS	NEG	1+	NA	1	0	1
TrS-CC0900072	POST	53	Her2	III	POS	NEG	POS	3+	NA	2	0	2A
TrS-CC0900084	POST	60	Her2	II	NEG	NEG	NEG	2+	NONAMP	3	0	2B
TrS-CC0900090	POST	60	LumA	II	POS	POS	NEG	1+	NA	1	0	1
TrS-CC0900096	POST	44	Basal	III	NEG	NEG	NEG	1+	NA	2	0	2A
TrS-CC0900099	POST	46	LumA	I	POS	POS	NEG	1+	NA	1	0	1
TrS-CC0900102	POST	56	LumB	III	POS	NEG	NEG	0+	NA	1	0	1
TrS-CC0900105	PRE	50	LumA	I	POS	POS	NEG	1+	NA	1	0	1
TrS-CC0900108	UNK	UNK	LumB	Unknown	Unknown	Unknown	Unknown	Unknown	Unknown	Unknown	Unknown	Unknown
TrS-CC0900120	PRE	48	LumA	II	POS	POS	NEG	0+	NA	2	0	2A
TrS-CC0900126	POST	46	LumA	I	POS	POS	NEG	1+	NA	1	0	1
TrS-CC0900133	POST	79	LumB	II	POS	NEG	NEG	2+	NONAMP	2	0	2A
TrS-CC0900139	POST	60	LumA	II	POS	POS	NEG	NA	NA	2	1	2B
TrS-CC0900142	POST	62	Her2	III	NEG	NEG	NEG	0+	NA	2	1	2B
TrS-CC0900148	PRE	40	LumB	II	POS	POS	POS	3+	NA	2	1	2B
TrS-CC0900154	POST	78	LumB	II	POS	POS	NEG	1+	NA	2	0	2A
TrS-CC0900157	POST	63	LumB	III	POS	POS	NEG	1+	NA	2	0	2A
TrS-CC0900166	POST	74	Basal	III	NEG	NEG	NEG	2+	NONAMP	1	0	1
TrS-CC0900169	PRE	40	Basal	III	NEG	NEG	NEG	1+	NA	4	1	3B
TrS-CC0900175	POST	65	LumA	II	POS	POS	NEG	2+	NONAMP	1	0	1
TrS-CC0900178	POST	62	Her2	III	NEG	NEG	NEG	0+	NA	2	1	2B
TrS-CC0900181	POST	63	LumB	I	POS	NEG	POS	3+	NA	2	0	2A
TrS-CC0908736	PRE	34	Normal	NormalReduction	NA	NA	NA	NA	NA	NA	NA	NA
TrS-CC0908739	POST	50	Normal	NormalReduction	NA	NA	NA	NA	NA	NA	NA	NA
