# Supplementary material for: PAM50 Breast Cancer Subtyping by RT-qPCR and Concordance with Standard Clinical Molecular Markers
Source: BMC Med Genomics. 2012 Oct 4;5:44. doi: 10.1186/1755-8794-5-44 (PMC3487945; doi:10.1186/1755-8794-5-44)
Supplement: Additional file 2 — Clinical-pathological information and PAM50 data associated with GEICAM/9906 test set. Clinical-pathological information and PAM50 RT-qPCR results associated with the 814 samples included in the GEICAM9906 test set. (XLS 1106 kb) [file 1755-8794-5-44-S2.xls]

## Sheet: GEICAM9906 Data
Additional File 2. Clinical-pathological and PAM50 information associated with test set samples
numPAM50	Menopausal Status	Age	Tumor Size	Nodes	Grade	ER	PR	HER2	KI67	KI67Group	Basal-like Score	Luminal A Score	Luminal B Score	HER2-enriched Score	Normal Score	Subtype Prediction	ESR1 Score	ESR1 Class	ERBB2 Score	ERBB2 Class	PGR Score	PGR Class	Proliferation Score	Proliferation Class	Luminal Score	Luminal Class	ACTR3B	ANLN	BAG1	BCL2	BLVRA	CCNE1	CDC6	CDH3	CXXC5	EGFR	ERBB2	ESR1	EXO1	FGFR4	FOXA1	FOXC1	GRB7	KRT14	KRT17	KRT5	MAPT	MDM2	MIA
GEICAM_09-02552_UU	Premenopausal	50.6493	3	2	G2	Positive	Positive	Negative	5	Negative	0.501	0.895	0.759	0.807	0.834	Luminal A	7.17	Intermediate	4.44	Low	7.02	Intermediate	5.01	Intermediate	7.19	High	0.883063	-2.07193	1.10468	4.89487	1.45798	-0.426756	1.17074	0.37936	2.17502	-2.70532	3.24986	3.05126	2.66624	0.966958	3.22694	2.6878	1.85476	6.39652	0.827615	3.29881	0.770514	3.96836	3.84488
GEICAM_09-02553_UU	Premenopausal	55.0521	1	2	GX	Positive	Negative	Negative	1	Negative	0.445	0.818	0.633	0.805	0.849	Normal_Like	6.83	Intermediate	6.19	Intermediate	4.03	Low	1.84	Low	7.28	High	1.17283	-3.72735	0.406037	6.83891	1.43831	-2.96405	-0.809187	3.10986	1.48365	-1.52944	5.23939	2.47869	-1.08177	0.537584	4.13401	1.76152	3.3736	8.12083	4.22192	4.79198	1.91605	5.23273	4.37299
GEICAM_09-02556_UU	Premenopausal	50.7397	3	1	G2	Positive	Positive	Negative	1	Negative	0.419	0.911	0.798	0.791	0.774	Luminal A	6.91	Intermediate	5.25	Low	7.15	Intermediate	4.7	Intermediate	7.85	High	0.989834	-1.91732	0.747335	6.65061	1.71738	-0.835596	-0.672425	-0.464655	3.26947	-2.49018	4.16652	2.61324	0.533625	-1.92241	3.62652	0.477187	0.931442	4.34933	0.403371	1.59356	1.89226	5.06574	2.64689
GEICAM_09-02558_UU	Premenopausal	46.0274	2.5	11	G3	Negative	Negative	Positive	10	Negative	0.488	0.637	0.64	0.828	0.532	HER2-enriched	3.15	Low	7.66	High	3.09	Low	5.09	Intermediate	4.57	Low	0.585354	-1.12032	0.410054	3.68114	1.51421	0.954173	-0.302659	-0.568488	0.780227	-1.19019	6.92608	-3.70471	0.825739	0.374345	3.2095	1.42773	4.70623	4.02201	-0.35008	1.71213	-3.25367	3.61978	2.499
GEICAM_09-02560_UU	Postmenopausal	72.0932	2.6	1	G2	Positive	Positive	Negative	22	Positive	0.493	0.822	0.812	0.831	0.71	HER2-enriched	6.58	Intermediate	3.73	Low	4.34	Low	4.13	Intermediate	6.18	Intermediate	0.856	-1.76948	-0.411279	6.28492	1.37631	-0.141508	0.467853	-2.20825	1.64439	-1.60283	2.43276	2.05855	0.866217	-4.41476	2.88709	0.296355	0.340059	4.59677	-1.89242	1.49243	-1.36088	5.62263	4.68529
GEICAM_09-02562_UU	Postmenopausal	51.4438	3	2	G3	Positive	Positive	Negative	30	Positive	0.185	0.242	0.262	0.325	0.207	HER2-enriched	0	Low	3.64	Low	0.29	Low	0	Low	0	Low	0.888897	-1.34391	-0.26174	3.43152	-0.274592	-0.0445928	-0.728322	2.79389	0.813539	-1.29808	2.33615	-9.00811	-8.475	-7.88675	-9.31143	-8.09815	-8.88862	-7.26172	-9.59636	-9.39415	-8.91619	-8.30036	-4.99143
GEICAM_09-02564_UU	Postmenopausal	60.8274	1.4	2	G3	Positive	Positive	Negative	12	Negative	0.155	0.834	0.786	0.699	0.578	Luminal A	7.59	Intermediate	4.9	Low	9.02	High	4.81	Intermediate	8.13	High	0.805693	-0.621095	1.75891	6.92217	1.04681	0.0558405	0.279241	-1.00739	3.01142	-3.0184	3.76728	3.7438	0.156317	0.595748	4.27598	0.787024	1.7752	1.41502	-7.17105	-2.38668	1.81313	5.43283	1.55974
GEICAM_09-02566_UU	Postmenopausal	63.7041	4	6	G2	Positive	Positive	Negative	5	Negative	0.141	0.734	0.782	0.563	0.479	Luminal B	8.65	High	4.89	Low	8.47	High	3.94	Intermediate	8.38	High	1.53136	-1.93896	0.95135	4.65485	-2.41413	-1.12849	-0.0201238	-3.72484	2.10123	-5.22557	3.76249	5.52952	1.21617	-3.24838	4.91439	0.293983	0.876985	-1.49577	-6.11849	-4.74948	1.31577	4.31845	3.67645
GEICAM_09-02568_UU	Postmenopausal	65.5808	1.8	11	G3	Negative	Negative	Negative	1	Negative	0.856	0.465	0.463	0.635	0.575	Basal-like	3.8	Low	5.09	Low	3.48	Low	6.16	High	2.64	Low	-0.548159	-0.484597	-0.175617	2.32062	0.783268	0.87641	-0.994216	3.56254	0.939622	-0.88482	3.98258	-2.61612	1.12607	-2.92873	-2.47832	5.6432	2.50299	4.25643	3.02793	0.883319	-3.70903	4.62233	6.62447
GEICAM_09-02570_UU	Premenopausal	47.3068	2.2	1	G2	Positive	Positive	Negative	3	Negative	0.408	0.87	0.863	0.776	0.639	Luminal A	7.26	Intermediate	4.22	Low	7.78	High	5.85	High	6.96	High	1.26623	-0.832538	0.481069	5.18649	1.52344	0.0501482	0.761191	-0.493879	2.34483	-2.69971	2.99155	3.18976	1.57758	-1.58649	3.5096	1.38499	-0.0698662	2.41174	-3.96862	0.960938	-0.456043	3.81742	1.73862
GEICAM_09-02572_UU	Premenopausal	36.7945	4	3	G3	Positive	Positive	Negative	5	Negative	0.344	0.916	0.804	0.806	0.75	Luminal A	7.16	Intermediate	3.24	Low	6.81	Intermediate	4.08	Intermediate	6.66	Intermediate	1.39502	-2.64966	-0.0119668	4.81711	0.968317	-2.35727	0.119653	-0.189302	1.27393	-3.29384	1.87381	3.03656	1.57902	0.337472	3.57927	1.78118	0.397394	3.04227	-2.05272	0.66051	1.11312	2.94172	2.01158
GEICAM_09-02574_UU	Premenopausal	41.6658	1.4	5	G2	Positive	Positive	Negative	5	Negative	0.528	0.856	0.796	0.847	0.767	Luminal A	6.91	Intermediate	5.01	Low	6.41	Intermediate	5.25	Intermediate	7	High	-0.0284524	-1.25265	1.04477	5.15789	1.67211	0.233152	0.817774	0.365708	2.3801	-2.57521	3.89323	2.61457	1.71413	1.79303	3.5602	1.91898	0.809348	5.25135	0.471462	2.64041	-0.859063	4.87113	3.8921
GEICAM_09-02580_UU	Premenopausal	44.9589	2.2	10	G2	Negative	Positive	Positive	5	Negative	0.432	0.912	0.873	0.788	0.737	Luminal A	6.97	Intermediate	4.33	Low	6.86	Intermediate	4.75	Intermediate	7.59	High	1.28856	-2.02311	0.409985	6.15324	1.82227	-1.59631	1.14493	-1.04066	2.72227	-3.99846	3.11538	2.70505	1.8686	-0.937092	3.61553	1.6133	0.517375	3.90144	-1.86802	1.1121	1.60924	4.7849	2.29227
GEICAM_09-02582_UU	Postmenopausal	62.6767	1.2	2	G3	Positive	Negative	Negative	15	Positive	0.323	0.715	0.89	0.756	0.44	Luminal B	7.89	High	4.93	Low	2.72	Low	5.69	High	5.86	Intermediate	0.471489	-0.727181	0.942646	5.73281	1.28069	-0.462937	0.613516	-2.01964	3.16189	-3.82278	3.80955	4.25939	1.31973	-0.617293	3.85285	1.39873	1.53931	0.292257	-6.73533	-3.03374	-3.64798	4.08167	0.192606
GEICAM_09-02584_UU	Postmenopausal	56.7671	1.6	1	G2	Negative	Negative	Positive	20	Positive	0.564	0.564	0.542	0.745	0.579	HER2-enriched	4.23	Low	8.01	High	2.98	Low	5.12	Intermediate	3.71	Low	1.13667	-2.35167	-0.689931	4.6724	1.17098	0.447232	4.67177	3.27233	1.35692	-1.39773	7.31468	-1.89099	2.62862	1.57812	1.84598	3.05158	5.55269	-1.59789	-0.00734365	2.60654	-3.90626	3.39031	2.45915
GEICAM_09-02586_UU	Postmenopausal	52.7699	1.9	4	G2	Positive	Negative	Negative	2	Negative	0.284	0.664	0.839	0.635	0.397	Luminal B	7.96	High	4.3	Low	2.35	Low	6.03	High	6.46	Intermediate	1.05009	-0.913054	0.510884	5.37293	2.7704	-0.247237	-0.168533	-0.656846	1.64982	-3.66824	3.08326	4.37328	0.020939	-1.49082	3.69839	0.683556	0.523479	-2.63451	-5.84447	-3.28823	0.482572	5.87104	-0.544588
GEICAM_09-02588_UU	Premenopausal	40.6082	1.1	1	G1	Positive	Positive	Negative	1	Negative	0.337	0.795	0.888	0.802	0.544	Luminal B	6.89	Intermediate	5.57	Low	6.04	Intermediate	5.87	High	7.03	High	1.05294	-1.0063	1.79171	5.64933	2.11837	-1.05616	0.195783	-3.11629	3.33481	-1.49544	4.53801	2.56896	0.930554	0.266477	3.68248	1.2669	1.29448	2.03376	-1.48753	-0.200963	-2.83506	4.90849	1.83889
GEICAM_09-02590_UU	Premenopausal	46.8712	3	2	G2	Positive	Positive	Negative	1	Negative	0.487	0.904	0.719	0.86	0.861	Luminal A	6.6	Intermediate	5.18	Low	6.98	Intermediate	4.25	Intermediate	7.15	High	2.9141	-2.69592	0.154998	5.97329	1.53433	-0.38723	1.14633	0.848493	1.88021	-1.59803	4.08956	2.09552	1.94975	0.54589	3.40473	2.53869	2.92335	6.31964	0.601513	3.06437	1.42395	4.8498	5.82582
GEICAM_09-02592_UU	Premenopausal	39.8274	2.5	3	G3	Negative	Negative	Positive	1	Negative	0.418	0.618	0.714	0.804	0.486	HER2-enriched	3.5	Low	9.04	High	3.37	Low	6.11	High	4.57	Low	1.35115	-0.523261	0.4756	3.4417	2.02082	0.71112	1.93303	-0.461966	1.67204	-0.747084	8.49068	-3.12086	3.28398	3.18251	3.51398	3.07054	6.39917	1.96878	-0.604598	-0.248533	-3.41702	4.07652	2.57851
GEICAM_09-02594_UU	Premenopausal	45.3397	2.5	1	G2	Positive	Positive	Negative	1	Negative	0.497	0.92	0.735	0.829	0.9	Luminal A	7.01	Intermediate	5.3	Low	7.5	High	4.74	Intermediate	7.98	High	2.06352	-1.63172	1.41109	7.2199	2.1198	-1.46739	0.358475	1.29944	2.63495	-0.956864	4.22418	2.77699	1.37787	-1.00141	3.80563	2.33271	1.79287	6.77969	1.6006	4.0083	1.6335	5.0281	5.80037
GEICAM_09-02596_UU	Premenopausal	37.6685	6	5	G3	Positive	Positive	Negative	1	Negative	0.528	0.831	0.838	0.88	0.734	HER2-enriched	5.88	Intermediate	6.2	Intermediate	4.96	Low	4.92	Intermediate	5.46	Intermediate	0.843247	-1.56621	0.0701195	3.18209	0.455724	-1.26459	0.622147	-0.315548	2.4278	-2.90215	5.25455	0.877572	0.158106	1.7311	3.49521	0.30669	2.63472	3.29215	-0.227424	1.27274	-2.81788	3.62134	2.75992
GEICAM_09-02598_UU	Premenopausal	47.7534	2.5	4	G2	Positive	Positive	Negative	1	Negative	0.56	0.869	0.851	0.857	0.725	Luminal A	7.27	Intermediate	5.4	Low	7.34	Intermediate	6.66	High	7.78	High	1.12931	-0.863131	1.6236	6.75876	1.95194	0.328478	0.558706	0.377143	2.70464	-1.76121	4.33927	3.21265	2.27889	-2.98628	4.71104	1.89908	1.55627	6.11658	0.652734	3.82177	-0.964222	5.08188	4.34374
GEICAM_09-02600_UU	Premenopausal	55.7726	1.5	5	G1	Positive	Positive	Negative	3	Negative	0.437	0.906	0.862	0.863	0.733	Luminal A	6.47	Intermediate	4.99	Low	6.11	Intermediate	4.53	Intermediate	7.1	High	1.36237	-2.20493	0.155249	5.30912	1.56489	-0.978455	0.950218	-0.530484	1.38412	-3.40136	3.87464	1.87196	2.35768	0.864969	3.50361	2.09376	1.63769	2.94253	-1.53024	0.402369	1.01426	3.93268	2.32134
GEICAM_09-02602_UU	Premenopausal	41.5973	1.9	5	G2	Positive	Positive	Negative	5	Negative	0.407	0.921	0.836	0.801	0.738	Luminal A	7.23	Intermediate	4.46	Low	6.55	Intermediate	3.89	Low	7.09	High	1.39204	-1.27087	1.04684	6.12278	1.50545	-0.578337	-1.67178	-0.929978	1.25851	-3.93475	3.26859	3.14011	-1.10765	-2.73359	3.4557	1.05079	-0.286797	2.66104	-1.55657	-0.335235	1.06736	3.58604	1.63216
GEICAM_09-02604_UU	Postmenopausal	56.4164	1.3	1	G1	Positive	Negative	Negative	1	Negative	0.445	0.889	0.802	0.853	0.775	Luminal A	7.44	Intermediate	5.47	Low	4.18	Low	4.65	Intermediate	7.42	High	1.77372	-1.11528	0.695271	6.40237	0.693646	-0.146809	-0.350732	0.316702	2.63558	-2.09069	4.4266	3.50416	-0.0449147	-1.90146	4.32561	0.884601	1.41946	5.39293	0.117805	2.91244	0.587364	4.74405	3.61848
GEICAM_09-02606_UU	Postmenopausal	58.211	2.5	1	G3	Negative	Negative	Positive	2	Negative	0.643	0.507	0.497	0.669	0.539	HER2-enriched	4.19	Low	5.17	Low	3.6	Low	7.22	High	4.86	Low	1.9133	-1.69764	-0.442925	4.21855	0.448422	0.167049	4.6357	0.956514	2.81474	-0.800874	4.07535	-1.96158	5.28699	3.71683	-0.0219285	6.38819	4.65009	8.45743	0.321079	4.86326	-2.59984	4.47978	4.64616
GEICAM_09-02608_UU	Postmenopausal	63.9315	2.1	1	G3	Positive	Positive	Negative	8	Negative	0.219	0.715	0.839	0.698	0.42	Luminal B	7.76	High	4.07	Low	4	Low	5.23	Intermediate	6.98	High	1.15313	-0.447798	0.7978	4.80075	0.563029	-1.19914	-0.828908	-2.75226	1.7755	-2.774	2.82055	4.02871	0.73922	1.46873	3.69634	0.520352	-0.424875	-2.27052	-7.81702	-2.39118	-0.464583	4.54524	2.39431
GEICAM_09-02610_UU	Postmenopausal	63.7589	2.8	2	G2	Positive	Positive	Negative	2	Negative	0.286	0.789	0.909	0.744	0.506	Luminal B	7.31	Intermediate	5.15	Low	6.2	Intermediate	5.8	High	7.51	High	1.47186	-0.981783	1.04673	5.24078	2.32452	-0.859931	0.543187	-0.623093	3.57755	-3.68175	4.05128	3.28504	1.76166	-0.993858	4.0153	0.135272	2.03999	0.0687156	-4.5069	-2.07613	0.64007	5.37054	1.3397
GEICAM_09-02612_UU	Postmenopausal	51.2164	3	2	GX	Positive	Positive	Negative	1	Negative	0.102	0.725	0.814	0.605	0.404	Luminal B	8.79	High	5.58	Low	7.39	Intermediate	4.95	Intermediate	8.77	High	1.184	-1.31784	1.17312	6.53764	1.84024	-0.971619	-0.724709	-4.79714	2.50273	-3.89792	4.54284	5.76994	-0.121335	-1.50633	4.90717	0.261647	1.34685	-2.04731	-7.99391	-4.78607	0.452041	4.5227	0.981047
GEICAM_09-02616_UU	Postmenopausal	59.0986	1.8	18	G3	Positive	Positive	Negative	20	Positive	0.33	0.837	0.886	0.676	0.597	Luminal B	8.07	High	4.09	Low	7.53	High	5.35	High	7.1	High	1.51899	-1.47916	0.528185	5.84021	0.392265	-0.519959	0.745553	-1.28691	2.17009	-4.4117	2.84739	4.56162	0.6831	-2.59536	3.03686	-0.0488951	-0.348498	0.508432	-5.12702	-2.30494	1.68226	5.14512	2.63156
GEICAM_09-02618_UU	Postmenopausal	63.8082	1.5	6	G3	Positive	Negative	Positive	5	Negative	0.342	0.5	0.709	0.712	0.278	HER2-enriched	3.62	Low	7.92	High	2.27	Low	6.13	High	3.73	Low	1.08955	-0.949539	0.150893	4.11623	0.903955	-0.179852	3.81852	-1.79441	1.31045	-1.37046	7.22097	-2.91896	1.58528	2.0157	2.50773	-0.616237	5.66171	0.997542	-4.0654	-1.77323	-4.35668	4.0241	0.250177
GEICAM_09-02620_UU	Premenopausal	50.1315	2.2	1	G3	Positive	Positive	Negative	25	Positive	0.426	0.768	0.869	0.727	0.549	Luminal B	6.62	Intermediate	6.98	Intermediate	8	High	6.41	High	6.25	Intermediate	0.960372	0.172278	0.529749	4.63325	1.3045	0.0835681	1.7009	-1.19295	2.13856	-1.68859	6.14689	2.12637	1.37049	-0.891535	2.72635	1.13514	3.43344	2.68559	-4.69536	-0.153999	-0.147084	3.87689	2.48903
GEICAM_09-02622_UU	Premenopausal	51.8712	1	2	G1	Positive	Positive	Negative	1	Negative	0.419	0.881	0.68	0.834	0.841	Luminal A	5.54	Intermediate	5.31	Low	6.17	Intermediate	2.87	Low	6.12	Intermediate	0.159603	-3.19738	1.04214	5.40301	0.337085	-1.44439	0.0248865	0.151136	2.00393	-1.55392	4.24043	0.308574	-1.67592	-0.667359	2.6449	1.65704	1.34811	5.13767	-0.432264	3.09127	0.220826	4.21237	3.63594
GEICAM_09-02624_UU	Premenopausal	42.4192	3	2	G1	Positive	Positive	Negative	3	Negative	0.466	0.939	0.798	0.847	0.829	Luminal A	7.05	Intermediate	5.02	Low	6.46	Intermediate	3.71	Low	7.45	High	1.71571	-3.42284	0.865985	5.84593	1.84461	-0.643877	0.35075	0.499417	1.97153	-2.84246	3.90318	2.83875	0.909237	-0.690018	3.5714	1.32446	1.43147	5.59701	0.497754	2.93107	1.57267	4.16286	3.76994
GEICAM_09-02626_UU	Premenopausal	48.9616	2.5	1	G3	Positive	Positive	Negative	7	Negative	0.554	0.898	0.864	0.82	0.768	Luminal A	7.1	Intermediate	3.47	Low	6.14	Intermediate	5.77	High	6.84	High	1.58772	-1.09686	-0.358069	5.42711	1.45609	-0.810215	-1.11564	0.327949	2.06073	-2.56041	2.14319	2.93318	0.629573	-0.330799	3.18751	1.11208	-0.336624	2.47425	-2.55502	1.67867	0.687603	4.19861	2.38909
GEICAM_09-02628_UU	Premenopausal	49.2712	1	4	G1	Positive	Positive	Negative	11	Negative	0.426	0.859	0.6	0.764	0.892	Normal_Like	7.21	Intermediate	4.83	Low	7	Intermediate	2.46	Low	7.22	High	1.63894	-3.05942	0.543878	5.2869	1.19381	0.0182472	-2.47239	1.4223	1.77033	-1.06166	3.6914	3.11626	-0.704493	-0.971426	3.63578	1.20538	0.183677	7.14972	1.85012	4.61917	0.311605	4.064	5.14002
GEICAM_09-02630_UU	Postmenopausal	66.9178	1.2	1	G2	Positive	Positive	Negative	NA	NA	0.405	0.887	0.824	0.756	0.731	Luminal A	7.78	High	5.38	Low	7.36	Intermediate	4.84	Intermediate	7.97	High	0.201354	-1.33992	1.42185	5.62251	2.48984	-3.61761	0.97559	-0.701269	2.79705	-2.94957	4.31353	4.07186	1.11756	-4.11266	4.43872	1.02231	1.07198	4.9821	-0.273059	2.35977	0.733005	4.27513	2.76809
GEICAM_09-02635_UU	Postmenopausal	67.6164	2.5	4	G3	Negative	Negative	Negative	8	Negative	0.748	0.267	0.374	0.483	0.338	Basal-like	3.23	Low	5.85	Intermediate	2.06	Low	7.25	High	1.9	Low	2.22364	0.316269	0.393831	2.13181	-1.29433	1.8617	1.38601	2.52672	0.964687	-3.36371	4.84994	-3.57754	2.66551	-1.45861	-3.30529	5.3576	2.84197	2.90776	-2.86402	-1.39467	-1.68767	3.19657	6.61495
GEICAM_09-02637_UU	Premenopausal	48.7507	1.5	2	G3	Positive	Positive	Negative	24	Positive	0.455	0.815	0.811	0.755	0.66	Luminal A	6.85	Intermediate	4.13	Low	6.44	Intermediate	6.28	High	7.16	High	1.18642	-0.902347	0.376732	4.65597	1.1336	-0.707209	1.83807	0.384504	2.92308	-3.98552	2.88766	2.50125	2.98728	1.1323	2.956	2.60603	0.685947	4.38593	0.427632	2.21884	1.01097	3.8514	3.40859
GEICAM_09-02639_UU	Premenopausal	47.3397	1.6	1	G1	Positive	Positive	Negative	2	Negative	0.541	0.851	0.674	0.858	0.84	HER2-enriched	5.96	Intermediate	4.69	Low	5.42	Intermediate	3.37	Low	5.96	Intermediate	0.409314	-2.17688	0.779088	5.2912	0.96649	-0.479751	-1.581	1.0415	1.6271	-2.42386	3.5295	1.01099	-0.136749	-0.131302	2.97657	2.44039	0.683718	6.21662	2.95235	5.15713	-2.49764	4.05935	5.49401
GEICAM_09-02641_UU	Premenopausal	44.9753	2.5	1	G3	Positive	Positive	Negative	15	Positive	0.527	0.829	0.795	0.828	0.711	Luminal A	6.91	Intermediate	3.25	Low	6.39	Intermediate	5.86	High	6.26	Intermediate	0.667994	-1.38236	2.10921	6.09376	1.54016	-1.78769	-0.262083	1.19971	3.43097	-3.3364	1.88621	2.6122	1.39471	0.908289	3.64072	1.05354	-0.222548	4.24929	-0.0712195	2.7057	-0.505117	3.70693	3.14745
GEICAM_09-02643_UU	Premenopausal	44.4027	1	3	G2	Positive	Positive	Negative	1	Negative	0.472	0.873	0.722	0.744	0.802	Luminal A	7.53	Intermediate	4.65	Low	6.83	Intermediate	4.24	Intermediate	7.75	High	0.600506	-2.17725	1.41298	5.42739	1.58125	-1.05939	0.230418	1.47877	3.01596	-2.08433	3.48834	3.65698	0.717473	-3.83375	3.71441	0.657054	-0.735353	6.03775	2.09848	4.49623	0.616326	3.77612	5.10435
GEICAM_09-02645_UU	Premenopausal	44.0685	4	1	G2	Positive	Positive	Negative	1	Negative	0.397	0.952	0.784	0.798	0.835	Luminal A	6.87	Intermediate	5.01	Low	7.86	High	3.54	Low	7.65	High	0.628228	-2.86862	2.27694	6.03211	0.549357	-2.97672	-1.04449	-0.216278	1.91315	-3.33026	3.90009	2.54709	-0.0170999	-1.68004	3.44029	0.241012	0.998248	4.55317	-0.257484	2.13625	1.07716	3.74615	3.372
GEICAM_09-02647_UU	Premenopausal	51.211	4.5	3	G3	Negative	Negative	Negative	10	Negative	0.386	0.662	0.757	0.817	0.459	HER2-enriched	4.13	Low	3.9	Low	2.74	Low	4.76	Intermediate	3.92	Low	0.482814	-1.84392	-0.66197	4.05006	1.10112	-1.19189	0.81837	-0.593281	0.879091	-2.05252	2.63278	-2.05573	1.70694	0.297471	2.93725	1.95995	0.216669	-0.597475	-4.81366	-1.44299	-6.93615	3.47484	2.10846
GEICAM_09-02649_UU	Postmenopausal	61.3507	4	1	G2	Positive	Positive	Negative	1	Negative	0.332	0.899	0.715	0.764	0.765	Luminal A	7.37	Intermediate	4.33	Low	8.27	High	3.11	Low	7.74	High	1.07517	-3.45752	0.640527	5.54621	1.52341	-0.859205	0.978231	0.0577459	2.50668	-3.51897	3.12573	3.37505	2.28756	0.524464	3.70154	2.01146	1.05929	4.09845	-1.32742	1.74724	1.55969	3.85668	2.44503
GEICAM_09-02651_UU	Postmenopausal	54.5699	1.3	2	G3	Positive	Negative	Negative	7	Negative	0.46	0.818	0.87	0.829	0.641	Luminal B	7.61	High	5.66	Intermediate	4.53	Low	5.23	Intermediate	6.8	High	1.96526	-1.97588	0.139752	6.62917	1.22774	-1.84755	3.25025	-1.4686	3.86706	-3.46005	4.63647	3.79083	3.4313	2.3018	3.18294	3.88074	2.88804	4.04471	-1.5299	1.25746	-0.991492	5.273	3.07791
GEICAM_09-02653_UU	Postmenopausal	67.6164	1.2	1	G2	Positive	Positive	Negative	1	Negative	0.367	0.809	0.883	0.748	0.593	Luminal B	7.92	High	4.72	Low	4.85	Low	5.42	High	7.87	High	1.33053	-1.73453	-0.361696	6.26754	1.54645	-0.323231	1.88152	-2.45046	2.79484	-4.69677	3.56759	4.29975	3.44702	1.77903	3.73127	2.71151	2.46644	1.71768	-3.10077	-0.479234	2.28816	4.16528	2.472
GEICAM_09-02655_UU	Postmenopausal	65.2658	2.5	3	G2	Positive	Negative	Negative	40	Positive	0.427	0.57	0.668	0.689	0.425	HER2-enriched	5.37	Intermediate	4.14	Low	4.49	Low	6.89	High	5.36	Intermediate	2.5074	-1.07937	-1.04968	4.46034	0.820374	-0.546729	4.05027	1.13547	3.05106	-4.65742	2.90094	0.0248834	5.39805	4.5057	2.24375	5.31988	3.97214	2.18073	-1.56471	-0.234828	-4.78674	5.00363	5.02972
GEICAM_09-02657_UU	Postmenopausal	59.274	2.2	4	G2	Positive	Positive	Negative	1	Negative	0.278	0.802	0.8	0.742	0.547	Luminal A	7.39	Intermediate	4.34	Low	7	Intermediate	5.34	High	6.92	High	0.194471	-1.60808	0.347085	4.72737	1.29701	-1.16558	-0.612174	2.57108	2.45922	-3.44631	3.12682	3.41192	0.579627	2.25003	4.08558	0.162008	-1.02722	1.7203	-7.71788	-1.44417	-0.554843	4.35342	2.24727
GEICAM_09-02659_UU	Premenopausal	49.8548	2	1	G2	Positive	Negative	Negative	60	Positive	0.37	0.663	0.828	0.719	0.456	Luminal B	6.89	Intermediate	4.25	Low	2.82	Low	7.31	High	5.68	Intermediate	1.30471	0.0820272	1.51091	6.34043	1.56637	0.698186	1.55161	1.11155	2.70696	-4.78708	3.03264	2.57302	2.22467	0.704461	4.85557	2.44668	2.09409	-2.5092	-5.68948	-3.9111	-4.34908	4.51327	2.74154
GEICAM_09-02661_UU	Premenopausal	33.3973	2.5	6	G3	Positive	Positive	Negative	1	Negative	0.588	0.895	0.861	0.931	0.756	HER2-enriched	6.77	Intermediate	5.24	Low	5.8	Intermediate	5.51	High	6.96	High	1.21096	-1.10985	-0.166911	6.42977	1.96024	0.299676	-0.0790581	0.338108	2.5637	-2.70199	4.15508	2.37405	0.687129	-1.17487	3.78258	1.32882	1.15577	5.20627	-0.587233	2.39559	-1.70505	4.7278	3.27113
GEICAM_09-02663_UU	Postmenopausal	69.0411	2.2	10	GX	Positive	Negative	Positive	1	Negative	0.341	0.68	0.746	0.758	0.538	HER2-enriched	6.89	Intermediate	8.46	High	3.47	Low	5.35	High	5.86	Intermediate	0.954556	-1.94606	-0.200301	5.50772	1.17703	-0.35944	1.9063	0.811127	1.97528	-1.35108	7.82791	2.57612	3.34754	2.19282	2.79672	3.35214	6.26955	-1.81332	-4.44674	-2.87463	-0.821214	4.08748	2.77518
GEICAM_09-02665_UU	Premenopausal	45.863	1	1	GX	Positive	Positive	Negative	1	Negative	0.512	0.872	0.644	0.813	0.897	Normal_Like	6.2	Intermediate	4.83	Low	6.82	Intermediate	3.7	Low	7.22	High	0.957889	-1.70717	1.38059	6.27166	1.20046	-0.569338	-1.94079	2.12694	2.66107	-0.691515	3.69596	1.42406	-0.325184	-2.39485	3.64955	2.8407	1.72038	7.43455	1.9523	4.90706	-0.0553619	5.30849	5.58289
GEICAM_09-02667_UU	Premenopausal	46.1068	9	3	G3	Positive	Positive	Negative	5	Negative	0.44	0.783	0.727	0.849	0.665	HER2-enriched	5.86	Intermediate	4.32	Low	4.57	Low	5.11	Intermediate	5.73	Intermediate	0.77295	-0.863363	1.04581	4.95556	1.07768	-0.023661	-0.472317	1.7413	2.58977	-1.71058	3.10494	0.850831	0.77193	2.88242	3.74141	1.42551	0.290444	4.84684	-0.321701	2.07044	-2.49025	5.03773	2.78349
GEICAM_09-02669_UU	Premenopausal	27.8849	2.5	1	G3	Positive	Positive	Negative	1	Negative	0.465	0.823	0.9	0.747	0.62	Luminal B	6.9	Intermediate	4.9	Low	7.57	High	7.1	High	7.63	High	1.52287	-0.1561	0.455708	6.76447	1.7799	-0.0782781	1.46274	-1.50176	3.9761	-2.62224	3.77212	2.59317	1.73745	0.121134	4.31123	1.32189	1.62178	3.55904	-1.84751	0.86563	0.956377	5.74763	3.53739
GEICAM_09-02671_UU	Premenopausal	29.4959	1.4	3	GX	Positive	Positive	Negative	1	Negative	0.219	0.856	0.804	0.743	0.656	Luminal A	6.99	Intermediate	5.17	Low	8.02	High	2.92	Low	7.92	High	1.39002	-3.61847	1.23893	5.61986	1.05961	-1.80526	0.17929	-2.5282	2.19794	-3.40296	4.0759	2.74328	1.22506	0.175592	4.14822	1.34261	1.4441	-1.35547	-8.43991	-3.69319	0.365716	4.73151	2.07736
GEICAM_09-02673_UU	Premenopausal	24.9452	2	1	G3	Positive	Positive	Positive	1	Negative	0.427	0.786	0.796	0.799	0.607	HER2-enriched	5.74	Intermediate	7.17	Intermediate	7.12	Intermediate	5.74	High	6.07	Intermediate	0.269641	-0.423828	0.218146	5.32347	0.947163	-0.359282	-0.558449	-2.06174	2.48947	-2.07985	6.35832	0.640563	0.750158	1.37182	2.85385	2.8062	3.59161	2.085	-1.53487	0.516802	-0.418443	4.62206	2.21826
GEICAM_09-02677_UU	Premenopausal	38.7068	4	2	G3	Negative	Negative	Negative	40	Positive	0.872	0.329	0.313	0.475	0.5	Basal-like	4.7	Low	3.87	Low	3.4	Low	7.3	High	2.44	Low	0.768164	0.293388	1.05887	4.52523	0.0899715	1.86081	1.28343	2.52488	0.558854	-1.44312	2.594	-1.10892	2.70451	0.0634034	-5.36987	2.8256	0.918252	6.57132	2.65807	6.70393	-3.96873	3.68482	3.53014
GEICAM_09-02679_UU	Premenopausal	48.1151	3.2	4	G2	Positive	Positive	Negative	3	Negative	0.41	0.842	0.842	0.793	0.658	Luminal A	6.24	Intermediate	4.03	Low	6.55	Intermediate	4.78	Intermediate	6.15	Intermediate	1.00595	-1.50533	0.863539	5.95705	1.27553	-0.806098	-0.865631	1.32929	2.29015	-2.27446	2.77403	1.48173	-0.453993	-2.29713	2.46609	1.45395	0.964748	1.1543	-4.97922	-1.51417	-0.0526841	5.07328	-0.435168
GEICAM_09-02681_UU	Premenopausal	48.5534	3.5	25	G3	Positive	Positive	Positive	5	Negative	0.628	0.856	0.779	0.912	0.816	HER2-enriched	6.35	Intermediate	8.34	High	6.67	Intermediate	5.81	High	6.35	Intermediate	1.25814	-0.79813	0.795104	5.20668	1.68519	-0.543316	-0.513139	1.40082	2.04415	-0.783785	7.6975	1.66526	1.53603	0.186876	3.91927	1.75189	4.44651	5.74062	1.06003	3.32191	-2.53061	4.61758	4.18774
GEICAM_09-02683_UU	Premenopausal	48.6548	3.2	13	G2	Positive	Positive	Negative	1	Negative	0.416	0.75	0.846	0.75	0.569	Luminal B	6.78	Intermediate	4.92	Low	4.02	Low	3.99	Intermediate	5.75	Intermediate	0.863055	-1.2519	0.968135	3.5788	0.698629	1.13652	-0.351597	-1.6876	2.73449	-2.38869	3.79862	2.39109	0.276678	-0.639615	3.36834	0.91444	0.104303	0.119398	-5.33017	-2.19472	-2.80564	4.44386	-0.725227
GEICAM_09-02685_UU	Premenopausal	33.7096	4	5	G3	Negative	Negative	Negative	1	Negative	0.5	0.678	0.619	0.867	0.635	HER2-enriched	4.32	Low	7.11	Intermediate	4.16	Low	5.46	High	4.96	Low	0.486285	-0.491321	-0.232309	3.50809	2.03412	-2.38999	1.41702	2.19727	1.66111	-0.598552	6.29665	-1.7341	3.09716	2.1994	3.43912	3.55955	4.90737	3.89063	0.376318	2.81827	-4.1749	4.01816	2.58325
GEICAM_09-02687_UU	Postmenopausal	59.6466	1	3	G2	Positive	Positive	Negative	1	Negative	0.584	0.754	0.729	0.806	0.746	HER2-enriched	4.42	Low	2.35	Low	3.6	Low	2.95	Low	3.85	Low	1.23713	-3.99221	-0.503396	6.41671	1.42436	-2.11486	0.892201	-1.75515	1.72925	-1.08763	0.856578	-1.56771	0.874973	0.0521501	-2.76144	2.21436	-1.51991	0.230019	-4.141	0.586011	-3.53506	4.20726	3.19729
GEICAM_09-02689_UU	Postmenopausal	68.8192	2.2	1	G1	Positive	Positive	Negative	1	Negative	0.372	0.91	0.862	0.805	0.712	Luminal A	8.22	High	5.27	Low	6.39	Intermediate	4.09	Intermediate	7.93	High	0.606254	-2.2519	1.42553	6.08278	0.084085	-0.854514	0.260833	-3.46868	2.31552	-3.02755	4.18894	4.81277	0.758504	-3.92896	4.51877	1.00319	1.06291	3.73982	-3.52269	0.639066	0.486905	5.02558	3.30504
GEICAM_09-02691_UU	Postmenopausal	65.5288	2.5	2	G2	Negative	Negative	Negative	0	Negative	0.776	0.48	0.42	0.631	0.567	Basal-like	4.02	Low	5.04	Low	1.71	Low	7.05	High	2.73	Low	1.42754	-0.208238	0.546896	4.58367	-0.265846	1.01764	1.41521	3.02871	0.864327	-1.57655	3.9304	-2.25328	2.54692	1.15358	-4.36465	4.45941	3.34716	4.61646	3.06075	5.4538	-3.12928	3.56858	5.14306
GEICAM_09-02693_UU	Postmenopausal	62.474	2.5	1	G3	Negative	Negative	Negative	60	Positive	0.804	0.421	0.434	0.563	0.502	Basal-like	3.13	Low	3.48	Low	3.72	Low	6.98	High	3.38	Low	0.0350425	0.220561	0.0493152	3.55946	1.96381	0.79439	0.534477	3.24847	1.7406	0.306343	2.14534	-3.73648	0.86834	-0.421551	0.480827	3.48802	-0.70712	6.86089	4.28942	7.88513	-1.80767	4.54115	1.83324
GEICAM_09-02695_UU	Postmenopausal	64.6438	8	1	G3	Negative	Positive	Negative	1	Negative	0.526	0.43	0.49	0.546	0.385	HER2-enriched	4.51	Low	2.35	Low	4.21	Low	8.04	High	5.27	Low	0.613435	-1.0081	-0.516493	4.42273	0.743667	-0.428029	5.31226	1.16831	4.01792	-2.8113	0.859745	-1.42306	6.8927	4.18463	-1.47087	6.69285	4.78699	3.8181	-0.686865	1.52278	-2.06503	3.72876	6.06882
GEICAM_09-02697_UU	Postmenopausal	66.4986	1	1	G2	Positive	Positive	Negative	1	Negative	0.288	0.871	0.862	0.778	0.634	Luminal A	8.16	High	5.23	Low	6.85	Intermediate	4.14	Intermediate	8.13	High	0.627008	-1.9856	1.75252	6.19911	0.516677	-1.05209	-0.0455377	-1.36413	2.90693	-2.91005	4.1525	4.7159	1.22861	-2.10927	4.73366	1.41215	0.938289	0.429043	-5.02351	-2.15632	-0.241477	4.77071	1.60254
GEICAM_09-02699_UU	Postmenopausal	57.2712	0.7	3	G1	Positive	Positive	Negative	1	Negative	0.291	0.897	0.77	0.756	0.722	Luminal A	7.49	Intermediate	4.69	Low	7.89	High	2.66	Low	7.38	High	0.785676	-2.16396	1.0434	5.76375	1.36284	-1.6967	-3.18858	-2.52736	1.9665	-2.82532	3.5265	3.58725	-1.60919	-4.07764	4.11573	0.753048	1.28862	2.48277	-2.742	-0.284073	-0.37361	4.8756	1.414
GEICAM_09-02701_UU	Postmenopausal	70.074	2.5	6	G2	Positive	Positive	Negative	20	Positive	0.494	0.864	0.804	0.934	0.743	HER2-enriched	5.49	Intermediate	4.54	Low	5.21	Intermediate	4.51	Intermediate	5.51	Intermediate	0.82136	-1.87103	-0.323258	4.99313	1.24612	-1.94045	-1.67042	0.0178886	1.67079	-1.65539	3.35492	0.23106	-0.876165	0.230738	3.36338	1.12354	0.646351	3.0664	-2.34782	0.5173	-2.24452	4.57477	2.53621
GEICAM_09-02703_UU	Postmenopausal	53.9425	2.5	7	G3	Positive	Positive	Negative	1	Negative	0.435	0.927	0.817	0.879	0.797	Luminal A	7.31	Intermediate	5.14	Low	5.64	Intermediate	3.81	Low	7.21	High	0.512704	-2.44625	0.693986	5.57833	1.30583	-1.81769	-0.250896	-0.605243	1.75523	-2.60827	4.04877	3.27686	-0.448044	-1.98343	3.47069	0.7887	1.09424	4.65073	-1.35236	2.27901	-0.464872	3.709	2.56618
GEICAM_09-02708_UU	Postmenopausal	70.6795	2.5	7	G3	Negative	Negative	Negative	30	Positive	0.355	0.452	0.619	0.666	0.275	HER2-enriched	3.16	Low	7.31	Intermediate	2.65	Low	6.15	High	3.92	Low	0.287465	0.395272	-0.595844	2.93429	0.576234	0.163205	1.53122	0.403818	1.42379	-1.16907	6.51724	-3.69741	1.70914	1.66611	3.02164	0.960284	3.16261	-1.45922	-2.39073	-2.75163	-1.88269	4.12476	0.647734
GEICAM_09-02711_UU	Premenopausal	45.8986	2.1	3	G3	Negative	Negative	Negative	1	Negative	0.476	0.637	0.694	0.665	0.508	Luminal B	6.05	Intermediate	5.05	Low	6.87	Intermediate	7.27	High	5.83	Intermediate	-0.0657523	0.558703	1.23709	5.38081	2.2019	-0.1802	1.31191	0.938004	2.7613	-2.17452	3.94726	1.16084	2.29698	-0.165904	4.02564	1.06787	0.999499	5.58651	1.37555	3.28594	-1.86944	5.11592	3.44285
GEICAM_09-02713_UU	Premenopausal	42.6986	2.5	3	G2	Negative	Negative	Negative	20	Positive	0.293	0.564	0.69	0.731	0.368	HER2-enriched	4	Low	7.1	Intermediate	2.91	Low	5.77	High	4.73	Low	0.92493	-0.317586	0.241307	3.69319	0.911996	-2.36339	0.696179	0.193018	1.49015	-1.58541	6.27594	-2.27475	1.48111	3.32749	3.07307	1.77381	3.75401	-3.07302	-4.6785	-2.8754	-2.3334	3.72205	0.58615
GEICAM_09-02717_UU	Premenopausal	40.4247	1.8	6	G3	Positive	Positive	Negative	1	Negative	0.523	0.862	0.729	0.757	0.836	Luminal A	7.74	High	4.2	Low	7.3	Intermediate	4.23	Intermediate	7.51	High	1.86635	-2.35052	0.856492	7.04005	0.198541	-2.51856	-0.461645	0.663294	3.1973	-2.45334	2.97663	4.00306	-0.13136	-1.76851	4.25852	0.8561	1.49973	5.65346	1.14491	2.70682	0.528971	4.65427	4.71337
GEICAM_09-02719_UU	Premenopausal	49.0493	3	5	G2	Positive	Negative	Positive	5	Negative	0.364	0.707	0.79	0.829	0.551	HER2-enriched	5.09	Low	9.05	High	4.52	Low	4.3	Intermediate	4.75	Low	-0.0473944	-1.73169	-0.2779	4.26212	1.40984	-1.99571	0.404991	0.653683	1.20721	-0.946512	8.5017	-0.448077	0.415811	0.607921	3.19486	1.05852	5.50624	-0.481302	-5.47777	-2.14195	-2.64417	3.81414	1.84396
GEICAM_09-02721_UU	Postmenopausal	59.1178	0.19	3	G3	Positive	Negative	Negative	30	Positive	0.53	0.744	0.854	0.817	0.573	Luminal B	6.25	Intermediate	4.54	Low	3.1	Low	6.97	High	5.64	Intermediate	0.853272	0.636591	0.380328	4.52108	1.16654	0.294448	2.04058	1.28675	2.5745	-2.9068	3.36017	1.50599	2.22941	1.09679	3.75504	2.80818	0.819261	2.64946	-3.11483	0.712565	-1.45111	4.58953	2.87824
GEICAM_09-02727_UU	Postmenopausal	52.5534	4	3	G3	Positive	Positive	Negative	10	Negative	0.881	0.604	0.568	0.765	0.678	Basal-like	4.26	Low	3.55	Low	4.03	Low	5.77	High	2.9	Low	0.502321	0.372419	0.558695	4.79968	0.246463	1.02049	-0.647951	1.35047	-0.019613	-2.07329	2.22648	-1.84511	1.01646	-2.10605	-1.57555	3.72517	0.764077	8.59272	-0.924244	4.51352	-4.86917	3.67385	6.28551
GEICAM_09-02729_UU	Premenopausal	45.0137	1.9	1	G1	Positive	Positive	Negative	1	Negative	0.518	0.666	0.502	0.715	0.699	HER2-enriched	4.95	Low	3.34	Low	5.71	Intermediate	3.06	Low	4.62	Low	-0.856944	-3.19158	-1.86801	7.57018	-2.26324	1.08246	-1.30733	2.38022	0.593753	-0.480906	1.98966	-0.682305	-0.149199	0.439057	-0.985625	0.227652	-0.562816	5.85749	-1.27056	1.29853	-0.59039	3.1867	3.33438
GEICAM_09-02731_UU	Premenopausal	39.0329	1.4	2	G3	Negative	Negative	Negative	10	Negative	0.907	0.544	0.505	0.675	0.631	Basal-like	3.85	Low	3.36	Low	3.97	Low	6.45	High	3.16	Low	1.6281	-0.155482	0.437614	4.15945	0.594101	1.30245	-0.0240717	1.07421	0.463965	-1.35815	2.00956	-2.53763	1.16169	-1.92015	-1.95728	4.2874	-0.336708	5.63711	2.04565	5.71974	-4.60501	3.81213	5.12035
GEICAM_09-02733_UU	Premenopausal	41.3041	6.5	2	G2	Positive	Negative	Negative	5	Negative	0.502	0.861	0.801	0.9	0.791	HER2-enriched	7.11	Intermediate	6.81	Intermediate	3.9	Low	4.45	Intermediate	7.17	High	1.05578	-2.28769	1.23021	7.12311	1.70759	-0.474701	0.763429	0.555303	3.05038	-1.98971	5.95307	2.93899	-0.0967965	0.071634	4.29939	1.4621	3.72301	5.08223	0.426476	2.35994	-2.15906	6.44124	3.57654
GEICAM_09-02735_UU	Premenopausal	34.9178	1.1	2	G2	Negative	Positive	Negative	5	Negative	0.485	0.887	0.793	0.864	0.755	Luminal A	6.24	Intermediate	3.74	Low	7.03	Intermediate	5.98	High	6.69	Intermediate	1.77218	-1.36219	1.24824	5.04384	0.858188	-0.104235	1.7942	0.844552	1.97454	-2.84088	2.44658	1.4808	3.05034	1.14531	2.65402	3.17942	1.45355	4.48868	-1.48772	2.84914	1.38566	4.79998	3.85549
GEICAM_09-02737_UU	Premenopausal	45.6493	3	4	G3	Positive	Positive	Negative	20	Positive	0.324	0.608	0.768	0.574	0.392	Luminal B	5.88	Intermediate	3.95	Low	5.21	Intermediate	5.26	Intermediate	5	Low	-0.322357	-1.13749	-1.08344	4.30199	1.08821	-1.05462	-0.131518	-0.547732	1.46925	-3.62385	2.69077	0.876901	-1.01064	-5.50276	2.55013	-0.319752	-0.247	-2.80798	-7.21238	-5.22282	0.506714	3.90202	1.94623
GEICAM_09-02739_UU	Premenopausal	35.0466	1.5	4	G2	Positive	Positive	Negative	24	Positive	0.534	0.906	0.872	0.822	0.791	Luminal A	6.86	Intermediate	4.65	Low	6.32	Intermediate	5.17	Intermediate	7.48	High	1.34833	-1.33566	1.59339	5.68721	0.355522	-1.10488	-0.767282	-0.0490242	2.89955	-2.46577	3.48009	2.51716	1.16163	-1.16909	3.68493	1.42958	1.35285	4.36216	-0.779094	2.17295	0.82195	5.20855	2.89016
GEICAM_09-02741_UU	Premenopausal	46.4685	2.5	5	G2	Positive	Positive	Negative	3	Negative	0.393	0.848	0.752	0.821	0.697	Luminal A	6.24	Intermediate	4.74	Low	7.53	High	5.54	High	6.8	High	0.783505	-0.400969	1.27218	5.24533	0.936603	0.427572	0.213001	1.14649	2.01231	-3.53759	3.59089	1.48222	1.7939	3.19301	3.05154	2.15668	1.5348	4.06062	-0.339967	1.63444	-0.316727	3.92937	1.36049
GEICAM_09-02743_UU	Postmenopausal	66.5288	2.3	3	G3	Positive	Negative	Negative	2	Negative	0.483	0.832	0.89	0.839	0.659	Luminal B	7.09	Intermediate	5.09	Low	5.39	Intermediate	6.08	High	6.79	High	0.674552	-0.865238	-0.0271893	4.66901	2.25804	0.688833	-0.043944	-0.0226156	3.28611	-4.01255	3.99205	2.91539	0.425722	0.814302	3.35844	1.31052	1.56059	3.13277	-1.04332	0.277937	-0.082377	5.15514	2.26274
GEICAM_09-02745_UU	Postmenopausal	69.9973	2.3	1	G2	Positive	Positive	Negative	5	Negative	0.305	0.811	0.809	0.768	0.623	Luminal A	7.52	Intermediate	4.26	Low	3.2	Low	3.58	Low	5.97	Intermediate	-0.280384	-1.5552	0.105512	6.2759	-0.668569	-1.08785	-1.26115	-1.65533	2.02468	-3.48244	3.03993	3.63289	-0.70062	-0.796497	2.89376	0.704862	0.737609	1.45644	-2.20059	-4.91636	-0.279131	3.93408	-0.513637
GEICAM_09-02747_UU	Postmenopausal	57.1014	1.6	1	G2	Negative	Negative	Negative	1	Negative	0.476	0.922	0.742	0.856	0.845	Luminal A	6.91	Intermediate	4.95	Low	7.38	Intermediate	4.71	Intermediate	6.87	High	0.4385	-1.36031	0.407055	4.69607	1.32585	-1.89191	-0.319887	1.1551	2.7299	-1.93986	3.83036	2.61484	0.884135	-0.162963	3.28851	1.64341	1.14442	5.95809	0.492538	3.18382	-0.516237	4.59633	4.54115
GEICAM_09-02749_UU	Postmenopausal	55.7425	2.5	2	G3	Positive	Positive	Positive	10	Negative	0.423	0.756	0.92	0.777	0.545	Luminal B	6.82	Intermediate	7.13	Intermediate	3.35	Low	5.57	High	6.2	Intermediate	0.276958	-1.27209	-0.156118	5.3561	1.76964	-0.231916	-0.543181	-1.6483	2.60577	-2.05679	6.32075	2.45742	0.513058	-2.16375	3.21249	0.56565	4.12897	0.8446	-3.25629	-2.8211	-0.628863	3.83947	2.3526
GEICAM_09-02751_UU	Postmenopausal	62.3726	2	2	G3	Positive	Positive	Negative	5	Negative	0.474	0.835	0.887	0.79	0.657	Luminal B	7.34	Intermediate	5.46	Low	6.89	Intermediate	5.9	High	7.11	High	1.22705	-0.715155	0.65407	4.33969	1.62602	0.667251	0.0876894	0.842132	3.25329	-3.04722	4.40858	3.32699	1.51549	-0.557835	3.91115	0.345097	1.51867	2.35262	-2.49766	0.116027	0.281159	6.85693	3.28807
GEICAM_09-02753_UU	Postmenopausal	56.8959	3.5	3	G3	Positive	Positive	Negative	7	Negative	0.205	0.655	0.846	0.606	0.375	Luminal B	8.43	High	6.55	Intermediate	3.38	Low	7.01	High	7.53	High	1.17888	0.0207835	0.639793	5.091	2.15161	-0.365525	1.28125	-4.00717	3.50346	-3.14518	5.65921	5.16215	1.92992	1.03374	5.63003	0.302828	2.60419	-0.431134	-4.25829	-4.52573	3.00224	4.63973	1.36376
GEICAM_09-02755_UU	Postmenopausal	67.9288	3	7	G3	Positive	Positive	Negative	20	Positive	0.805	0.365	0.385	0.552	0.457	Basal-like	3.71	Low	5.31	Low	2.53	Low	6.79	High	2.3	Low	1.72846	0.795128	0.559614	3.66144	0.148865	0.793144	2.40453	3.76996	0.144443	-1.36961	4.2401	-2.76046	2.5488	-2.31176	-1.94058	3.43638	2.15239	2.7075	2.49154	4.22652	-5.34504	3.86329	6.59774
GEICAM_09-02757_UU	Postmenopausal	50.8137	4	4	G2	Positive	Positive	Negative	3	Negative	0.239	0.805	0.791	0.646	0.567	Luminal A	7.31	Intermediate	4.27	Low	8.09	High	6.58	High	8.39	High	0.950072	-1.7465	2.72826	7.45172	2.61639	-4.92225	-1.65269	-2.75657	2.76318	-3.43215	3.05669	3.28189	0.551731	-1.95568	4.31855	0.748945	0.633394	0.540027	-3.82842	-2.13605	0.0592742	5.09649	0.640587
GEICAM_09-02759_UU	Postmenopausal	67.7096	2	11	GX	Positive	Positive	Negative	1	Negative	0.384	0.947	0.855	0.847	0.764	Luminal A	7.75	High	5.07	Low	6.73	Intermediate	4.95	Intermediate	7.49	High	1.47906	-1.344	0.729354	5.21848	1.50797	-1.49907	0.659284	-0.952624	2.54237	-3.16231	3.96923	4.01166	1.72595	-0.53209	4.2444	1.1512	1.3478	3.80674	-1.31422	0.916147	1.04601	4.27739	2.81697
GEICAM_09-02761_UU	Premenopausal	49.526	1.5	1	G2	Positive	Positive	Negative	15	Positive	0.28	0.869	0.793	0.731	0.634	Luminal A	7.62	High	4.51	Low	8.09	High	5.7	High	7.92	High	-0.354388	-1.10847	0.479458	5.45554	1.59701	-0.555323	0.731314	-1.31193	2.10208	-3.29101	3.32052	3.80012	1.05128	0.0226125	3.96766	0.54688	-0.259896	3.82301	-1.38389	1.36755	0.588721	3.84481	3.18335
GEICAM_09-02763_UU	Premenopausal	49.5753	1.5	7	G3	Negative	Negative	Negative	20	Positive	0.688	0.822	0.764	0.834	0.811	HER2-enriched	5.96	Intermediate	3.46	Low	5.72	Intermediate	5.28	Intermediate	5.39	Intermediate	-0.12224	-1.18624	0.366081	4.79981	1.01883	-0.947292	-0.10303	0.955073	1.53085	-2.36478	2.1251	1.01651	0.617227	-0.66637	1.99176	1.14384	0.0315437	5.46646	0.494719	2.74607	-1.29912	4.05505	4.88506
GEICAM_09-02765_UU	Postmenopausal	54.4027	1.5	1	G2	Positive	Positive	Negative	3	Negative	0.375	0.852	0.692	0.761	0.784	Luminal A	7.68	High	4.34	Low	6.98	Intermediate	3.47	Low	6.57	Intermediate	1.01328	-3.47865	-0.285884	5.57027	1.01949	-3.84011	1.4095	-0.267868	1.88145	-2.74612	3.12673	3.9061	2.48067	1.19051	3.19057	2.47811	1.43268	4.20388	0.0416441	1.70221	-0.399445	3.64081	3.3426
GEICAM_09-02769_UU	Postmenopausal	61.0712	1.4	1	G3	Positive	Positive	Negative	15	Positive	0.339	0.627	0.774	0.628	0.437	Luminal B	7.59	Intermediate	3.99	Low	5.98	Intermediate	6.14	High	6.41	Intermediate	0.996837	-1.49532	-0.537937	5.70428	0.729726	-0.899572	2.18274	1.02968	2.21314	-5.58745	2.73525	3.74661	3.26518	2.06284	3.09228	2.94615	2.36864	-1.56457	-6.53681	-3.76916	-0.0254189	3.83729	3.10267
GEICAM_09-02777_UU	Postmenopausal	60.1644	1	1	GX	Positive	Positive	Negative	1	Negative	0.299	0.879	0.827	0.771	0.695	Luminal A	7.41	Intermediate	4.51	Low	7.15	Intermediate	4.11	Intermediate	6.89	High	0.125524	-1.63105	0.626837	5.60328	-0.199853	-2.75563	1.15502	-2.3355	1.70761	-2.64241	3.32294	3.44647	2.15504	0.46808	3.18447	1.42201	0.995995	1.39505	-5.23497	-1.22579	0.864706	3.94439	2.61143
GEICAM_09-02779_UU	Premenopausal	41.7178	1.5	1	G2	Positive	Positive	Negative	11	Negative	0.342	0.806	0.837	0.729	0.61	Luminal B	7.12	Intermediate	4.12	Low	7.19	Intermediate	5.59	High	7	High	1.86017	-1.15807	0.562236	6.42442	2.09437	-0.945241	2.01126	0.285615	2.50158	-4.22211	2.87583	2.96237	2.83387	1.30627	3.81306	2.58434	1.87851	1.75177	-3.44231	-0.900292	1.45346	4.78421	2.03014
GEICAM_09-02781_UU	Premenopausal	42.274	1.5	1	G3	Negative	Negative	Negative	10	Negative	0.324	0.603	0.819	0.678	0.368	Luminal B	6.69	Intermediate	4.57	Low	5.85	Intermediate	7.51	High	6.09	Intermediate	1.60631	-0.152808	0.299964	3.98962	2.31743	-1.30919	2.33048	0.229502	3.20206	-2.42511	3.39041	2.23233	3.76981	1.75161	4.19597	1.65848	2.4457	0.117291	-6.67875	-3.69642	-2.55841	5.24296	2.48435
GEICAM_09-02783_UU	Premenopausal	38.989	1.5	2	G1	Positive	Positive	Negative	2	Negative	0.371	0.892	0.698	0.787	0.833	Luminal A	7.03	Intermediate	5.36	Low	6.84	Intermediate	3.76	Low	6.99	High	1.29634	-2.622	1.36053	5.74161	0.686148	-3.47174	1.01224	-0.162407	2.2987	-1.51826	4.30031	2.81242	-0.282499	-0.475563	2.95248	1.51581	1.2595	5.1548	0.263243	2.28689	0.273753	3.92031	4.15133
GEICAM_09-02785_UU	Premenopausal	44.0521	1.3	2	G2	Positive	Negative	Negative	1	Negative	0.415	0.584	0.596	0.66	0.54	HER2-enriched	6.76	Intermediate	6.61	Intermediate	5.14	Intermediate	5.9	High	7.24	High	1.73849	-2.29598	-0.174027	7.05608	2.27656	0.103549	4.60892	-0.682895	3.75643	-0.84748	5.72305	2.35931	5.22355	2.92186	3.54596	5.29139	4.49705	6.83266	-1.03683	3.39557	-1.91832	4.94967	6.18934
GEICAM_09-02787_UU	Premenopausal	54.1534	2.5	1	G3	Negative	Negative	Negative	2	Negative	0.423	0.799	0.762	0.812	0.657	HER2-enriched	6.58	Intermediate	6.62	Intermediate	7.68	High	5.54	High	6.4	Intermediate	1.54878	-1.99368	0.509982	4.57182	1.05615	-1.17407	2.17322	0.431999	2.63969	-1.54929	5.73008	2.05862	3.20325	1.82084	3.3071	3.23189	3.71134	3.73872	-0.456552	1.64152	-2.07495	3.95821	3.50384
GEICAM_09-02789_UU	Premenopausal	49.5836	1	1	G1	Positive	Positive	Negative	21	Positive	0.241	0.7	0.806	0.68	0.495	Luminal B	8.52	High	5.26	Low	5.38	Intermediate	5.96	High	7.88	High	2.56366	-1.65504	4.11561	7.79276	0.667615	-1.19839	2.74732	0.231113	2.88547	-3.9173	4.1842	5.30859	3.30092	1.78321	4.53	3.21466	2.14079	-1.10621	-6.33164	-3.51478	0.699479	5.84419	3.83693
GEICAM_09-02793_UU	Postmenopausal	69.0658	6.5	3	GX	Negative	Positive	Negative	1	Negative	0.293	0.814	0.721	0.746	0.661	Luminal A	7.25	Intermediate	4.29	Low	7.94	High	3.95	Intermediate	7.29	High	1.63078	-2.72568	0.863042	5.46235	1.92706	-2.79838	2.74795	-1.17739	2.28562	-3.55772	3.07126	3.18439	3.54805	2.23707	3.66382	3.89061	2.67012	2.89346	-3.1871	0.32579	-0.604883	3.73533	4.06613
GEICAM_09-02795_UU	Premenopausal	46.1068	2.3	7	G1	Positive	Positive	Negative	1	Negative	0.281	0.796	0.758	0.693	0.603	Luminal A	7.06	Intermediate	4.85	Low	7.43	High	5.16	Intermediate	7.44	High	1.1751	-2.32139	-0.00411133	5.24928	0.7954	-1.29636	2.68666	-2.49252	2.29079	-2.51657	3.71727	2.85918	3.93014	3.04901	3.56778	3.77019	2.83972	2.18822	-3.84995	-0.65483	1.05268	3.98127	4.01298
GEICAM_09-02797_UU	Postmenopausal	68.4438	2.3	3	G2	Positive	Positive	Negative	1	Negative	0.125	0.706	0.761	0.624	0.463	Luminal B	7.93	High	5.69	Intermediate	7.58	High	5.37	High	7.67	High	0.503944	-1.51603	-0.169141	5.22739	1.08464	-2.90827	2.11335	-1.11229	2.24847	-5.17578	4.67123	4.32256	1.81038	1.18671	4.08676	2.53577	3.21906	-2.5035	-5.67954	-4.13029	-0.593756	4.01752	3.32308
GEICAM_09-02799_UU	Postmenopausal	54.0603	2.6	3	G2	Positive	Positive	Negative	10	Negative	0.59	0.271	0.408	0.427	0.214	Basal-like	5.3	Intermediate	4.52	Low	3.96	Low	8.03	High	3.87	Low	2.15268	-0.583749	0.623068	4.60515	0.822334	1.05348	1.55074	1.94572	1.38203	0.759558	3.33953	-0.0896036	3.01844	0.243235	1.29077	3.84657	-3.07802	-0.950663	-1.29696	4.7616	-3.39568	3.9081	2.49315
GEICAM_09-02801_UU	Postmenopausal	74.526	2.4	3	G3	Negative	Negative	Positive	21	Positive	0.527	0.762	0.693	0.859	0.721	HER2-enriched	4.72	Low	6.37	Intermediate	3.09	Low	3.26	Low	4.21	Low	-0.109982	-3.22346	-0.258451	4.40351	0.508766	-1.24389	1.75237	-1.09405	2.46801	-2.18546	5.44423	-1.06494	1.31919	-0.428798	0.480665	2.70592	2.49813	2.48136	-2.49724	1.37536	-2.74643	4.05879	2.68596
GEICAM_09-02803_UU	Postmenopausal	67.6521	2.8	1	G2	Positive	Positive	Negative	2	Negative	0.28	0.727	0.783	0.738	0.526	Luminal B	6.62	Intermediate	5.44	Low	3.25	Low	5.04	Intermediate	6.24	Intermediate	1.65285	-2.22772	0.176153	5.05299	0.79585	-2.78451	2.42782	-1.39594	2.13325	-3.62503	4.38445	2.12442	3.45744	2.5118	3.78496	3.09694	2.98136	-0.290751	-1.4257	-3.26568	-0.494239	3.74602	2.97256
GEICAM_09-02805_UU	Postmenopausal	60.0986	1.5	5	G3	Positive	Positive	Negative	7	Negative	0.265	0.744	0.869	0.668	0.479	Luminal B	7.57	Intermediate	4.32	Low	6.37	Intermediate	5	Intermediate	6.66	Intermediate	1.15367	-2.33524	0.821262	4.03116	0.285141	-1.92131	1.39975	-3.73026	3.13659	-4.81216	3.11274	3.72431	2.27838	0.50649	2.59246	2.05503	1.77405	-1.75761	-6.08114	-2.69615	-0.176711	3.93485	2.00407
GEICAM_09-02807_UU	Postmenopausal	59.6438	1.5	18	G3	Positive	Positive	Negative	8	Negative	0.632	0.69	0.693	0.854	0.612	HER2-enriched	4.4	Low	4.67	Low	2.53	Low	6.14	High	4.3	Low	1.37913	-0.537164	0.102187	4.96236	1.17779	-0.665631	1.76151	1.57826	1.39195	-1.78825	3.51351	-1.6034	2.35085	1.45465	1.89535	2.86746	1.44837	1.9439	-3.02932	2.10496	-2.57319	3.03738	2.59644
GEICAM_09-02809_UU	Postmenopausal	67.6411	2.1	4	G1	Positive	Positive	Negative	1	Negative	0.251	0.819	0.784	0.767	0.648	Luminal A	8.32	High	5.55	Low	6.2	Intermediate	3.55	Low	7.83	High	1.34508	-2.64375	0.974624	6.95696	-0.0431854	-0.453932	0.0102607	-1.38403	3.00175	-1.90854	4.51139	4.97612	0.0568748	-0.120407	4.66468	0.527487	0.986998	0.727842	-4.23832	-4.40642	-1.15911	4.98052	3.76067
GEICAM_09-02811_UU	Postmenopausal	63.0329	3	4	G2	Negative	Negative	Negative	5	Negative	0.47	0.857	0.902	0.818	0.695	Luminal B	8.21	High	5.17	Low	4.92	Low	5.4	High	7.03	High	2.03581	-1.8126	0.63471	5.08333	1.14071	-2.44691	0.733367	0.295251	4.33375	-3.56561	4.07803	4.79622	1.1457	-0.833515	3.50137	0.454894	1.5215	2.73842	-4.06861	0.342837	-0.472043	4.16019	1.47538
GEICAM_09-02813_UU	Postmenopausal	56.7562	5	4	G3	Positive	Negative	Positive	17	Positive	0.598	0.79	0.716	0.927	0.776	HER2-enriched	5.23	Intermediate	6.65	Intermediate	3.77	Low	4.65	Intermediate	4.5	Low	0.82746	-1.5056	0.0132817	5.07278	0.689859	-0.296225	1.19518	0.190551	1.82641	-1.22476	5.77041	-0.206781	0.164694	0.195326	2.16877	0.860287	3.79778	5.26066	-0.366218	2.95509	-2.92855	4.67481	3.388
GEICAM_09-02815_UU	Premenopausal	43.7507	3	1	G3	Negative	Negative	Negative	15	Positive	0.663	0.49	0.611	0.658	0.411	Basal-like	4.01	Low	4.62	Low	4.33	Low	8.07	High	4.1	Low	2.18862	2.00069	-0.706658	3.67679	1.26714	-0.167836	1.12077	3.16456	1.3548	-0.623724	3.44776	-2.26687	3.42493	-0.246914	2.17993	3.71148	1.12387	1.52307	-5.86398	-1.05423	-5.32194	5.06095	6.56777
GEICAM_09-02817_UU	Premenopausal	45.2521	2.8	5	G3	Positive	Negative	Positive	40	Positive	0.43	0.518	0.719	0.733	0.296	HER2-enriched	3.99	Low	8.8	High	3.37	Low	7.06	High	4.52	Low	1.39987	-0.356261	0.00938556	3.90209	1.63736	0.603225	0.449965	-0.764281	2.49522	-0.538025	8.21659	-2.29692	3.02603	-0.479499	4.01181	0.620563	6.38013	2.16614	-3.99388	-0.713301	-3.59944	4.08241	2.92201
GEICAM_09-02819_UU	Postmenopausal	46.4	12	3	G1	Positive	Positive	Negative	1	Negative	0.336	0.897	0.689	0.81	0.839	Luminal A	6.94	Intermediate	5.37	Low	8.04	High	3.45	Low	8.25	High	1.58458	-1.61701	0.919414	6.56616	1.9732	-1.32595	-0.787993	0.510094	3.27606	-0.807707	4.31105	2.66306	-0.253017	-0.732984	4.58798	1.73916	2.12149	6.21334	-1.13413	2.94273	0.191857	4.75761	4.20865
GEICAM_09-02821_UU	Postmenopausal	67.4356	1.7	2	G2	Positive	Positive	Negative	1	Negative	0.298	0.783	0.786	0.758	0.584	Luminal B	6.78	Intermediate	4.67	Low	7.28	Intermediate	6.24	High	7.19	High	1.0973	0.183007	0.256161	5.02617	1.93533	-1.02363	0.458676	-0.51998	2.82865	2.47541	3.50373	2.39014	1.19007	-2.19728	3.19824	-0.0261149	1.27821	2.89721	-1.43451	0.554858	-0.404427	3.59403	0.969078
GEICAM_09-02823_UU	Postmenopausal	70.8356	2.5	18	G1	Positive	Negative	Negative	1	Negative	0.408	0.86	0.832	0.843	0.724	Luminal A	7.72	High	5.59	Low	3.51	Low	4.98	Intermediate	7.01	High	1.47274	-1.87948	2.11079	6.46101	0.680381	-1.52674	2.10244	0.0297642	2.60204	-2.39789	4.56111	3.96868	2.82088	0.480332	3.23477	2.45605	2.68264	3.43005	-3.49486	-0.099833	1.28559	5.27589	3.40601
GEICAM_09-02825_UU	Postmenopausal	57.5068	2	8	G1	Positive	Positive	Negative	1	Negative	0.15	0.698	0.719	0.596	0.455	Luminal B	7.53	Intermediate	5.52	Low	8.13	High	5.91	High	7.33	High	1.62954	-0.677399	0.455428	6.66897	1.76147	-1.71997	1.4748	0.501752	3.58695	-3.76965	4.48201	3.65062	3.02868	1.17433	4.3639	1.00245	2.0203	-1.26313	-5.93605	-6.10415	0.425975	3.95008	2.11107
GEICAM_09-02827_UU	Premenopausal	33.4877	2.7	1	G2	Positive	Negative	Negative	5	Negative	0.423	0.752	0.86	0.793	0.539	Luminal B	6.73	Intermediate	4.96	Low	3.74	Low	7.01	High	6.36	Intermediate	0.437106	-0.222486	0.652663	5.53685	2.58471	-1.1708	0.321357	-0.523736	3.51783	-2.8437	3.84468	2.30662	1.87942	-0.189698	4.16766	0.303731	0.823247	3.75188	0.114238	1.11484	-5.41559	5.09963	2.56269
GEICAM_09-02829_UU	Premenopausal	46.526	2	2	G1	Positive	Positive	Negative	1	Negative	0.301	0.874	0.729	0.769	0.705	Luminal A	6.52	Intermediate	4.58	Low	7.81	High	3.85	Low	7.3	High	2.3944	-1.9908	-0.153161	5.25199	0.236599	-0.402499	-1.24903	-2.56273	2.91878	-2.89502	3.40478	1.9563	1.24965	0.685721	3.82929	1.78029	0.775528	3.13654	-1.1637	-0.258781	0.922866	4.59035	2.75491
GEICAM_09-02831_UU	Premenopausal	44.1479	0.8	1	G1	Positive	Positive	Negative	1	Negative	0.374	0.91	0.766	0.796	0.75	Luminal A	6.89	Intermediate	5.22	Low	7.88	High	4.75	Intermediate	7.92	High	1.04999	-1.56202	1.06913	5.75806	1.79309	-1.94379	1.02747	-0.0390241	2.24678	-3.11153	4.1369	2.57675	1.32459	-1.76943	4.02741	1.85638	1.23517	4.87594	-0.48174	2.41318	1.24087	4.08271	3.37577
GEICAM_09-02833_UU	Premenopausal	45.2329	4	3	G2	Positive	Positive	Negative	1	Negative	0.397	0.929	0.704	0.824	0.878	Luminal A	6.71	Intermediate	4.64	Low	7.84	High	2.44	Low	7.52	High	1.18744	-3.5544	0.808913	5.76474	1.12072	-2.74914	-0.936516	0.0439848	2.43164	-1.33808	3.46971	2.27151	-0.816805	-2.18008	3.82383	1.30352	-0.0957455	5.26881	0.0346929	3.34618	0.421921	3.71976	4.00132
GEICAM_09-02835_UU	Premenopausal	42.8767	3	6	G2	Positive	Positive	Negative	10	Negative	0.253	0.813	0.819	0.659	0.575	Luminal B	7.28	Intermediate	4.34	Low	7.04	Intermediate	4.55	Intermediate	7.27	High	1.32495	-1.93604	0.469257	5.15562	1.0915	-0.91627	0.46074	-3.8298	2.46193	-3.71631	3.1334	3.23686	1.24889	-0.615951	4.34829	1.13593	0.428246	0.702783	-2.88307	-1.46761	0.606228	3.84497	1.60184
GEICAM_09-02837_UU	Postmenopausal	58.6027	1.2	1	G2	Positive	Positive	Negative	1	Negative	0.363	0.909	0.706	0.806	0.825	Luminal A	7.51	Intermediate	4.89	Low	8.13	High	3.43	Low	7.25	High	1.46978	-2.29752	0.790453	5.6194	1.07528	-2.26406	0.590462	0.740743	2.62704	-1.51614	3.76379	3.6209	0.629945	-0.406546	4.10827	2.24956	0.61383	4.5115	-1.78592	2.01487	1.17215	4.10878	2.32436
GEICAM_09-02839_UU	Postmenopausal	66.5068	2.2	21	G3	Positive	Negative	Positive	1	Negative	0.442	0.748	0.761	0.876	0.672	HER2-enriched	6.55	Intermediate	7.83	High	2	Low	5.21	Intermediate	4.93	Low	1.04679	-1.93189	0.229051	4.17966	1.28886	-0.95094	2.51309	1.38246	2.68948	-2.12372	7.1202	2.00943	2.27662	-0.203477	3.89299	1.3543	4.04524	3.26705	-1.96276	1.35874	-3.03628	3.54646	3.57582
GEICAM_09-02841_UU	Premenopausal	42.8055	2	2	G3	Positive	Positive	Negative	1	Negative	0.181	0.694	0.769	0.636	0.436	Luminal B	6.56	Intermediate	4.87	Low	7.09	Intermediate	5.43	High	6.93	High	1.11952	-1.99247	-1.07998	5.43383	0.9611	-0.941562	1.52874	-2.45993	2.20116	-1.75094	3.74097	2.02023	2.45817	1.62355	3.74187	2.11175	2.47383	-1.68868	-4.67634	-3.90246	1.2512	4.46244	2.67199
GEICAM_09-02843_UU	Premenopausal	51.3562	1.8	1	G3	Positive	Positive	Negative	15	Positive	0.386	0.861	0.849	0.765	0.71	Luminal A	7.21	Intermediate	4.77	Low	7.22	Intermediate	5.41	High	7.19	High	1.50969	-1.29188	0.764194	6.65029	1.27523	-1.04791	1.25567	-0.86369	3.31481	-0.757369	3.62807	3.10952	2.01289	0.747648	3.63294	0.883815	2.20738	3.74112	-1.38699	0.466042	1.18077	4.01822	3.08153
GEICAM_09-02845_UU	Premenopausal	44.1753	1.8	4	G2	Positive	Positive	Negative	15	Positive	0.241	0.701	0.845	0.651	0.442	Luminal B	7.43	Intermediate	5.93	Intermediate	6.21	Intermediate	6.58	High	7.38	High	0.252453	-0.201615	1.60716	6.52267	1.43346	-1.49091	1.51589	-5.59077	4.1412	-2.31752	4.9479	3.4816	1.31609	-1.15065	4.42182	0.667801	1.94675	0.966017	-4.29514	-6.31292	1.6114	4.93189	1.83622
GEICAM_09-02847_UU	Premenopausal	36.5178	1.5	8	G3	Positive	Positive	Negative	7	Negative	0.598	0.817	0.759	0.825	0.749	HER2-enriched	6.26	Intermediate	5.45	Low	6.39	Intermediate	5.96	High	6.33	Intermediate	0.931217	-1.4391	-0.438203	3.94654	1.36117	0.146838	0.342239	2.10491	2.2955	-2.23786	4.40415	1.51513	1.69237	-0.0193048	3.08214	1.38117	1.64441	5.93882	1.45504	3.16536	0.971746	3.46211	4.25995
GEICAM_09-02849_UU	Postmenopausal	57.4959	1.1	1	G2	Positive	Positive	Positive	10	Negative	0.286	0.577	0.739	0.678	0.385	Luminal B	6.81	Intermediate	8.91	High	3.85	Low	5.83	High	5.4	Intermediate	1.0738	-1.66679	-0.34463	4.10386	1.40889	-0.90386	2.01746	-0.770686	2.17473	-1.27168	8.34533	2.44589	3.18574	2.28631	3.32125	2.60163	6.70624	-3.35748	-4.39846	-3.3833	-3.48041	3.40926	3.86098
GEICAM_09-02851_UU	Postmenopausal	68.9205	2	1	G3	Positive	Positive	Negative	5	Negative	0.598	0.836	0.891	0.841	0.702	Luminal B	6.22	Intermediate	4.14	Low	3.34	Low	5.88	High	6.1	Intermediate	1.06009	-1.31036	0.273618	5.51682	1.96977	-0.66805	0.851593	0.5666	2.01085	-2.67512	2.90157	1.44757	2.1334	-1.15537	2.98046	0.801429	0.166623	4.23074	-0.480786	1.59277	-0.668562	3.82584	2.95071
GEICAM_09-02853_UU	Premenopausal	47.211	1.4	2	G1	Positive	Positive	Negative	5	Negative	0.286	0.893	0.83	0.779	0.657	Luminal A	7.21	Intermediate	4.49	Low	7.14	Intermediate	4.41	Intermediate	7.26	High	0.78343	-1.80906	1.50695	5.13742	0.737597	-1.65898	0.905085	-0.926701	1.56329	-3.78185	3.30202	3.10875	1.55463	-1.14693	3.27762	1.09699	0.938251	2.57763	-3.18579	0.645739	1.17331	3.56817	1.43963
GEICAM_09-02855_UU	Premenopausal	50.0356	2.1	2	G3	Positive	Negative	Negative	1	Negative	0.627	0.804	0.865	0.838	0.684	Luminal B	6.23	Intermediate	3.96	Low	4.5	Low	5.93	High	5.68	Intermediate	1.37705	-0.963111	0.160787	4.97818	0.823399	0.52766	1.0898	-0.642447	2.32595	-2.7498	2.69953	1.45977	2.55803	-0.285506	1.99224	1.12508	0.637787	3.23016	-1.92288	2.03491	-1.02533	4.13528	2.0388
GEICAM_09-02857_UU	Premenopausal	37.9288	1.7	4	G1	Positive	Positive	Negative	40	Positive	0.456	0.876	0.919	0.861	0.69	Luminal B	7.18	Intermediate	4.24	Low	4.88	Low	4.51	Intermediate	6.95	High	0.825552	-2.32418	1.76975	6.23439	0.836574	-1.17372	0.292214	-3.12148	1.98824	-11.504	3.01441	3.05761	0.840657	-1.04493	3.58696	1.61831	0.626231	2.61873	-2.7119	0.0773373	-1.51855	3.96825	1.93185
GEICAM_09-02859_UU	Postmenopausal	52.7041	2	1	G3	Positive	Positive	Positive	10	Negative	0.537	0.835	0.808	0.908	0.75	HER2-enriched	7.21	Intermediate	7.07	Intermediate	4.49	Low	4.61	Intermediate	4.94	Low	0.693307	-2.1963	0.155769	3.48869	0.361593	-0.882973	0.470899	1.30104	1.59955	-2.30693	6.2439	3.11895	0.452192	-0.665922	3.20328	0.628048	3.67412	3.1528	-1.25934	1.1438	-1.26097	4.72895	1.74442
GEICAM_09-02861_UU	Postmenopausal	61.1288	3	1	G3	Positive	Negative	Negative	5	Negative	0.365	0.688	0.81	0.75	0.508	Luminal B	6.29	Intermediate	4.02	Low	3.33	Low	5.35	High	5.43	Intermediate	1.63976	-1.09682	0.184271	5.80705	1.17952	-0.366719	-0.370829	1.35587	1.5607	-3.3393	2.77141	1.56211	1.38956	-1.01093	2.70286	-7.47616	0.608146	-5.6269	-6.39418	-3.25211	-4.56313	4.0259	3.2055
GEICAM_09-02863_UU	Premenopausal	30.7616	0.7	7	G3	Positive	Positive	Negative	3	Negative	0.274	0.879	0.75	0.773	0.714	Luminal A	7.8	High	5.19	Low	7.53	High	3.56	Low	7.89	High	0.444278	-3.09428	0.472226	6.06073	1.139	-0.995352	1.16423	-2.11305	2.20755	-2.49159	4.10264	4.10839	1.15326	-0.284087	3.71761	2.05622	1.31514	3.57154	-1.92974	0.682398	1.03572	3.97265	2.32044
GEICAM_09-02865_UU	Premenopausal	38.1753	2.3	9	G3	Positive	Positive	Negative	5	Negative	0.495	0.823	0.788	0.882	0.705	HER2-enriched	7.09	Intermediate	4.81	Low	6.3	Intermediate	6.05	High	6.22	Intermediate	0.540384	-0.648445	-0.362954	5.4015	1.40739	-0.606796	1.27571	0.0980937	2.51871	-1.31788	3.6697	2.90306	2.33305	0.3336	3.73673	2.62379	1.99331	5.22162	-0.929672	2.3159	-1.86194	4.08127	4.54282
GEICAM_09-02867_UU	Premenopausal	49.8986	2.7	4	G2	Positive	Positive	Negative	1	Negative	0.227	0.574	0.646	0.563	0.38	Luminal B	8.01	High	5.21	Low	7.87	High	7.65	High	7.81	High	2.15085	-1.16989	-1.19714	6.19975	1.5699	-0.463127	4.49959	2.3013	3.69778	-3.01854	4.12719	4.46406	5.53053	4.54624	4.26223	5.62883	4.32861	-1.16222	-5.29366	-1.70102	-0.923789	5.37587	5.16407
GEICAM_09-02869_UU	Postmenopausal	54.874	1.4	3	G2	Positive	Positive	Negative	18	Positive	0.321	0.864	0.837	0.709	0.646	Luminal A	8.4	High	5	Low	8.09	High	6.18	High	7.79	High	0.922209	-0.690579	1.6533	5.65239	0.679302	-3.36764	1.55428	0.380089	3.42304	-3.25816	3.88715	5.11495	1.67733	-1.31318	3.42833	0.686835	1.09109	2.88857	-1.78814	0.857778	1.84046	4.68547	2.75887
GEICAM_09-02871_UU	Postmenopausal	70.737	2.2	2	G2	Positive	Positive	Negative	1	Negative	0.39	0.879	0.862	0.765	0.718	Luminal A	7.43	Intermediate	4.57	Low	7.3	Intermediate	4.46	Intermediate	7.6	High	1.31827	-2.09445	0.688033	6.77588	1.21431	-1.77127	1.52996	-2.88629	3.44622	-2.72922	3.39976	3.47621	1.96853	0.480407	3.9114	2.14676	1.74709	1.95193	-3.70598	-0.484563	0.986816	4.53635	3.17624
GEICAM_09-02875_UU	Premenopausal	40.4356	1.8	1	G1	Negative	Positive	Negative	1	Negative	0.502	0.901	0.668	0.831	0.89	Luminal A	5.65	Intermediate	5.38	Low	7.54	High	4.18	Intermediate	7	High	1.67187	-1.9962	0.449946	5.9086	0.849825	-2.77664	-0.931587	2.46365	2.36187	-1.21896	4.31745	0.484555	-0.141084	-0.800372	2.8656	2.02434	1.90391	7.56613	2.05651	4.0145	0.864835	4.54078	6.6159
GEICAM_09-02878_UU	Premenopausal	49.4548	3	7	G3	Negative	Negative	Positive	40	Positive	0.621	0.795	0.756	0.809	0.758	HER2-enriched	6.54	Intermediate	5.07	Low	7.06	Intermediate	6.5	High	6.98	High	0.898695	-0.644292	0.0121774	5.66082	2.8777	1.01266	1.14382	1.03114	3.49482	-2.17744	3.97037	1.98786	2.08819	-0.100919	3.77704	1.79987	2.06811	5.85803	2.09874	3.05248	-1.58126	5.13086	5.08203
GEICAM_09-02897_UU	Premenopausal	50.0055	3.5	1	G2	Positive	Positive	Negative	1	Negative	0.462	0.863	0.651	0.84	0.851	Luminal A	5.58	Intermediate	4.56	Low	6.78	Intermediate	2.95	Low	6.02	Intermediate	1.28886	-3.38154	0.342472	4.9043	0.574529	-1.64468	0.633821	0.478455	1.63019	-1.48311	3.37803	0.380982	1.32472	1.08555	2.6762	2.38771	1.10536	5.558	-0.247459	2.98991	0.31726	3.63299	4.45683
GEICAM_09-02902_UU	Premenopausal	37.3342	3	2	G2	Positive	Positive	Negative	10	Negative	0.484	0.83	0.787	0.893	0.726	HER2-enriched	6.05	Intermediate	7.46	Intermediate	4.59	Low	3.45	Low	5.46	Intermediate	0.48346	-2.31651	0.200578	4.73331	0.661147	-1.06714	0.132986	-0.980409	1.50205	-1.85778	6.69417	1.17085	1.66898	2.6167	3.29893	0.811042	4.03166	3.48329	-1.84313	1.52922	-1.3204	3.44132	2.61064
GEICAM_09-02907_UU	Premenopausal	32.9562	4.6	1	G2	Positive	Positive	Positive	5	Negative	0.737	0.623	0.638	0.769	0.621	HER2-enriched	4.63	Low	3.88	Low	4.01	Low	5.9	High	3.48	Low	0.839999	-0.133752	-0.115418	4.34737	0.372985	0.571959	1.92175	0.243381	1.57833	-2.58168	2.6063	-1.2161	2.75014	0.876091	-0.844721	4.02421	1.48839	0.449132	-1.23771	2.38236	-5.59394	3.4069	6.03186
GEICAM_09-02912_UU	Postmenopausal	59.0493	4	1	G1	Negative	Negative	Negative	12	Negative	0.355	0.899	0.832	0.794	0.703	Luminal A	6.34	Intermediate	4.93	Low	6.91	Intermediate	5.3	Intermediate	7.74	High	0.516783	-1.07268	0.33139	6.86712	2.1526	-1.70713	0.0306097	-1.19874	3.55113	-2.87534	3.80649	1.65093	0.0495848	-1.3791	3.97617	0.552543	0.320785	3.30572	-2.03	0.389421	1.60516	4.691	3.88788
GEICAM_09-02918_UU	Postmenopausal	68.6082	3	1	G1	Positive	Negative	Negative	15	Positive	0.369	0.785	0.816	0.82	0.606	HER2-enriched	6.73	Intermediate	4.91	Low	3.81	Low	5.38	High	5.85	Intermediate	0.0863025	-1.17342	1.33276	4.74336	1.13984	0.0242086	1.16039	0.283362	2.60069	-3.22492	3.77793	2.30978	1.43948	4.11907	2.64591	1.94817	1.61083	1.96915	-2.21002	-0.483429	-0.37773	4.26254	1.12514
GEICAM_09-02922_UU	Postmenopausal	51.4055	4	7	G3	Positive	Positive	Negative	0	Negative	0.401	0.628	0.768	0.813	0.413	HER2-enriched	5.17	Low	7.93	High	3.51	Low	6.38	High	4.54	Low	0.839356	-0.335174	-0.149766	2.43247	0.976252	-0.0184089	0.516054	-0.246717	1.21603	-1.43984	7.2262	-0.310921	1.40388	0.757511	3.78984	-0.0296664	4.24682	2.13703	-2.48235	-0.318824	-3.09734	3.62346	1.2098
GEICAM_09-02928_UU	Postmenopausal	69.8575	2	4	G1	Positive	Positive	Negative	5	Negative	0.425	0.844	0.739	0.696	0.779	Luminal A	8.25	High	3.18	Low	7.78	High	4.07	Intermediate	7.56	High	0.548084	-2.07304	1.24684	6.31388	0.528398	-1.33472	1.35849	-1.71682	2.69893	-2.62865	1.80818	4.85894	1.87794	-3.59233	5.08351	1.96789	0.576374	4.69616	-0.723007	1.85705	-1.10793	3.87438	2.36552
GEICAM_09-02930_UU	Postmenopausal	71.3233	2	7	G3	Positive	Positive	Negative	5	Negative	0.289	0.833	0.875	0.751	0.562	Luminal B	6.86	Intermediate	4.52	Low	6.97	Intermediate	5.56	High	7.37	High	0.487656	-1.01601	1.21744	5.64413	1.53712	-0.835362	-0.581796	-0.677055	2.27385	-3.7551	3.33352	2.52428	1.33386	-1.15776	3.61778	0.186208	1.46017	1.60857	-5.58687	-3.91346	0.55698	4.596	1.53297
GEICAM_09-02934_UU	Premenopausal	44.6904	2.2	2	G3	Positive	Positive	Negative	1	Negative	0.496	0.76	0.755	0.828	0.633	HER2-enriched	6.36	Intermediate	5.37	Low	6.4	Intermediate	6.1	High	6.21	Intermediate	1.0261	-0.433272	-0.124762	3.97455	2.10797	1.07227	0.966019	0.761957	3.60591	-2.14546	4.312	1.67862	1.89076	2.29696	3.29538	1.30579	2.45221	5.40861	1.86882	2.69225	-2.39006	5.63015	2.44543
GEICAM_09-02937_UU	Postmenopausal	58.6795	0.8	1	GX	Negative	Negative	Negative	NA	NA	0.475	0.928	0.812	0.893	0.823	Luminal A	6.95	Intermediate	5.33	Low	5.74	Intermediate	3.67	Low	6.88	High	1.10441	-1.71054	0.182433	5.55593	1.28608	-0.949306	-2.56047	0.458343	2.1592	-1.69983	4.25769	2.67661	0.543538	-0.579161	3.34831	1.37797	1.46163	3.80808	-2.6546	0.246831	-0.0181262	4.6457	2.99899
GEICAM_09-02941_UU	Postmenopausal	62.7096	2	1	G2	Positive	Positive	Negative	1	Negative	0.179	0.804	0.798	0.662	0.555	Luminal A	8.06	High	5.07	Low	7.83	High	3.96	Intermediate	7.52	High	0.997492	-2.45796	0.664631	5.4477	-0.227863	-2.03111	0.605781	-1.90787	1.18297	-4.05787	3.96322	4.54887	2.12654	0.565531	3.76392	1.20587	1.5796	-1.29191	-5.29054	-5.21495	1.61038	3.60048	1.73445
GEICAM_09-02945_UU	Postmenopausal	66.2164	2	12	G3	Positive	Positive	Negative	1	Negative	0.425	0.893	0.772	0.833	0.786	Luminal A	7.71	High	5.57	Low	6.21	Intermediate	4.11	Intermediate	7.2	High	1.3905	-1.93017	0.847621	5.00977	1.47998	-1.52753	0.419939	0.208617	2.83196	-2.4098	4.5383	3.95763	1.01613	1.66785	3.63453	1.7052	0.804461	5.4321	0.346819	2.09836	-0.593308	5.39335	3.33372
GEICAM_09-02949_UU	Postmenopausal	65.7699	0.8	15	G2	Positive	Positive	Negative	5	Negative	0.557	0.862	0.864	0.81	0.739	Luminal B	7.5	Intermediate	4.46	Low	6.64	Intermediate	5.89	High	7.21	High	0.948809	-1.21775	-0.692351	4.75237	0.292699	-0.360945	0.304091	-0.731638	3.33355	-2.98198	3.26773	3.59861	1.00611	-0.0581304	4.03154	1.86941	1.29158	5.28144	-0.19202	1.9738	-0.110301	3.93681	3.54199
GEICAM_09-02954_UU	Postmenopausal	68.4055	2.4	12	G3	Negative	Negative	Negative	40	Positive	0.652	0.749	0.702	0.85	0.701	HER2-enriched	5.08	Low	3.98	Low	3.53	Low	5.22	Intermediate	4.34	Low	-0.0576757	-0.681333	-0.887946	4.77856	-1.26775	0.942627	1.23424	1.37851	0.925961	-2.82349	2.71811	-0.468349	1.60941	0.392681	1.40594	1.40189	-0.499193	4.23808	-2.15428	2.36015	-1.93156	3.74982	3.71283
GEICAM_09-02959_UU	Premenopausal	38.0356	2.3	2	G3	Positive	Positive	Negative	1	Negative	0.615	0.68	0.494	0.744	0.789	Normal_Like	3.88	Low	4.71	Low	6.13	Intermediate	2.74	Low	5.32	Intermediate	1.23912	-4.52032	-1.82709	5.84254	-2.01826	-0.918733	0.666212	1.18201	1.62606	-1.78245	3.55181	-2.4896	0.329002	1.46395	1.11002	3.49967	1.69554	7.41006	2.83523	5.52856	-2.35944	3.16436	5.88995
GEICAM_09-02969_UU	Premenopausal	41.7041	2	1	G3	Positive	Negative	Negative	5	Negative	0.47	0.73	0.874	0.796	0.478	Luminal B	6.5	Intermediate	6.55	Intermediate	3.63	Low	8.49	High	7	High	1.2283	2.55687	-0.337918	5.27079	3.76596	0.922164	-0.0585787	-0.0597806	3.46416	-3.28254	5.65934	1.92028	1.67302	0.658408	4.91119	1.01731	2.22928	4.59686	-1.70011	1.05797	-0.341119	5.25217	1.8632
GEICAM_09-02977_UU	Premenopausal	50.8493	2	2	G2	Positive	Positive	Negative	3	Negative	0.446	0.515	0.513	0.602	0.441	HER2-enriched	4.66	Low	4.11	Low	6.54	Intermediate	7.61	High	6.47	Intermediate	1.10059	-2.64101	-1.40365	4.63361	-0.670775	-0.535217	5.45457	-0.397759	4.40721	-3.57621	2.87379	-1.16757	6.6272	5.55143	3.49042	6.09299	5.22674	5.94462	-0.517798	2.79776	-1.08778	3.54467	6.73384
GEICAM_09-02982_UU	Postmenopausal	68.526	3	2	G2	Positive	Positive	Negative	5	Negative	0.471	0.814	0.782	0.78	0.685	Luminal A	7.31	Intermediate	5.42	Low	6.46	Intermediate	6.26	High	7.22	High	0.776866	-0.649989	-0.393268	5.62495	-0.100652	-0.848825	0.0929013	0.990161	3.35714	-4.10189	4.3662	3.27418	1.50874	-0.229483	4.2184	1.77354	1.32673	4.39799	-0.0381128	0.332823	1.32386	4.82039	1.85708
GEICAM_09-02988_UU	Premenopausal	49.7616	1.4	2	G1	Positive	Positive	Negative	1	Negative	0.344	0.697	0.587	0.686	0.593	Luminal A	5.77	Intermediate	5.46	Low	7.14	Intermediate	5.53	High	7.33	High	1.12963	-3.1663	0.09038	6.28859	-0.486041	-3.78391	4.57931	0.0665172	3.42792	-3.56315	4.40829	0.70149	5.24415	3.93794	3.92333	5.39045	3.97923	6.2631	0.971643	2.95577	1.35359	4.13548	4.88886
GEICAM_09-02990_UU	Premenopausal	46.926	2	2	G2	Positive	Negative	Negative	30	Positive	0.127	0.27	0.388	0.291	0.141	Luminal B	5.92	Intermediate	3.1	Low	4.02	Low	7.97	High	6.61	Intermediate	-0.675945	-0.742764	-0.17544	5.12544	-1.20944	-1.86424	6.59993	-3.29294	5.15112	-6.98606	1.71645	0.946017	7.58343	6.39569	0.398946	7.73581	6.3505	0.305342	0.276984	-1.6009	-0.0521969	2.73403	6.88023
GEICAM_09-02994_UU	Premenopausal	45.8658	3.7	2	G2	Positive	Positive	Negative	1	Negative	0.38	0.862	0.68	0.785	0.803	Luminal A	7.12	Intermediate	5.36	Low	7.18	Intermediate	3.54	Low	7.19	High	-0.190803	-3.79479	0.611614	5.72248	-0.34426	-1.06753	1.82479	0.0618355	2.08003	-3.59859	4.30009	2.9588	2.29152	1.87484	3.56298	2.83831	1.87854	5.49062	-0.416189	2.48907	1.17589	3.50015	4.47069
GEICAM_09-02996_UU	Postmenopausal	67.1534	1.1	2	G1	Positive	Positive	Negative	1	Negative	0.306	0.787	0.79	0.756	0.588	Luminal B	7.96	High	5.44	Low	6.22	Intermediate	5.29	Intermediate	7.83	High	-0.141665	-2.79721	-0.100973	6.45741	0.444617	-3.37997	3.31146	-3.42093	2.54882	-4.06457	4.39115	4.37738	3.28145	1.97387	4.44759	3.84776	2.86334	3.95527	-1.7764	0.99782	-0.618885	3.6833	3.63016
GEICAM_09-02998_UU	Postmenopausal	61.6301	1.4	2	G1	Positive	Positive	Negative	1	Negative	0.196	0.757	0.769	0.658	0.523	Luminal B	7.52	Intermediate	5.32	Low	7.42	High	4.92	Intermediate	7.81	High	0.716656	-3.78244	-0.718168	5.93497	0.873219	-3.9863	3.24422	-1.72559	3.08899	-3.49722	4.253	3.63822	3.89221	2.18717	3.6604	3.4752	3.48218	0.325865	-5.02011	-1.48898	1.53245	3.90966	4.07882
GEICAM_09-03000_UU	Postmenopausal	65.7123	1	2	G1	Negative	Negative	Negative	1	Negative	0.292	0.514	0.628	0.543	0.366	Luminal B	6.05	Intermediate	2.45	Low	4.28	Low	6.31	High	5.93	Intermediate	0.318197	-3.26122	-0.879428	5.22962	-0.606531	-2.32762	4.89681	-2.49546	4.01318	-2.81284	0.972678	1.16216	5.66279	4.32994	1.15551	6.0465	4.72581	-0.600014	-4.31037	-1.35474	-1.42036	3.27282	5.4041
GEICAM_09-03002_UU	Postmenopausal	64.8658	1.5	5	G1	Positive	Positive	Negative	1	Negative	0.213	0.51	0.474	0.469	0.413	Luminal A	7.89	High	4.48	Low	7.66	High	5.33	High	7.28	High	1.89614	-3.65927	-0.114453	5.52655	-0.792651	0.24965	4.79241	-1.17905	3.39661	-2.22579	3.28838	4.24819	6.18777	4.21766	3.85924	5.10284	3.91705	4.71783	0.489228	3.40869	-1.19106	3.18201	3.89645
GEICAM_09-03006_UU	Premenopausal	40.4082	2	2	G2	Positive	Positive	Negative	NA	NA	0.388	0.61	0.778	0.67	0.409	Luminal B	6.8	Intermediate	5.64	Intermediate	3.89	Low	7.52	High	6.98	High	-0.708971	-0.136818	-1.00265	4.54951	1.09664	0.580355	4.71048	-3.49135	3.73572	-3.47266	4.61911	2.42154	5.22762	3.32692	3.98138	4.73548	3.77852	1.60312	-4.0454	0.0341929	-0.977346	4.88974	5.56955
GEICAM_09-03008_UU	Premenopausal	46.3836	3	5	G3	Positive	Positive	Negative	1	Negative	0.166	0.457	0.506	0.424	0.299	Luminal B	7.3	Intermediate	4.39	Low	7.35	Intermediate	7.3	High	7.91	High	1.01264	-4.52473	-1.08709	5.10778	-3.56172	-0.0948403	6.55684	-2.68171	5.11098	-6.32105	3.19381	3.26301	7.36291	6.81816	2.52633	7.34828	6.71758	1.76423	-5.08705	-0.568739	-0.0833367	2.62082	6.9721
GEICAM_09-03010_UU	Premenopausal	38.2822	0.15	5	G2	Positive	Positive	Positive	5	Negative	0.298	0.576	0.662	0.684	0.426	HER2-enriched	5.72	Intermediate	8.3	High	5.03	Low	6.13	High	6.07	Intermediate	0.911355	-1.4255	-0.448114	5.25648	0.488362	-0.503092	3.5177	0.00632053	2.89923	-1.88175	7.65162	0.613383	4.48225	2.92323	3.57304	4.37768	4.69963	-3.26768	-3.25022	-3.29613	-1.64063	3.52697	3.75812
GEICAM_09-03012_UU	Premenopausal	44.6301	1	3	G1	Positive	Positive	Negative	1	Negative	0.335	0.841	0.684	0.761	0.743	Luminal A	5.99	Intermediate	5.53	Low	7.61	High	3.49	Low	7.56	High	1.61597	-3.77266	0.21063	5.73822	0.0892842	-2.56131	2.2296	-1.22544	2.3002	-3.83836	4.48904	1.05675	2.89901	0.834481	4.11479	3.6469	2.74129	4.72281	-1.20565	1.68864	1.425	3.57599	3.51888
GEICAM_09-03014_UU	Premenopausal	42.8575	0.15	3	G2	Positive	Positive	Negative	1	Negative	0.58	0.715	0.626	0.786	0.694	HER2-enriched	3.9	Low	3.34	Low	5.6	Intermediate	3.85	Low	3.39	Low	-0.993099	-3.18982	1.68258	3.30211	9.46782	-1.78141	0.34568	-1.67031	0.59813	-1.18678	1.98596	-2.45478	1.26278	-2.53609	0.144468	1.30277	-0.668416	4.00315	-1.41945	0.892126	-3.45699	2.30282	3.44639
GEICAM_09-03016_UU	Premenopausal	47.2932	4.5	2	G2	Positive	Positive	Negative	28	Positive	0.438	0.881	0.769	0.834	0.751	Luminal A	7.01	Intermediate	5.28	Low	7.12	Intermediate	5.9	High	7.53	High	1.54847	-1.8332	-0.0415004	5.58182	1.58454	-3.46602	2.73721	0.706172	3.06467	-2.7152	4.20246	2.76992	3.62659	1.0219	3.50358	3.69183	2.57062	5.60773	-1.43383	2.71431	0.833554	4.16239	4.83672
GEICAM_09-03018_UU	Premenopausal	46.8438	2.4	3	G2	Positive	Positive	Negative	2	Negative	0.373	0.869	0.734	0.833	0.759	Luminal A	6.66	Intermediate	4.82	Low	6.74	Intermediate	3.78	Low	6.63	Intermediate	-0.535368	-2.49279	0.695511	5.63762	0.270705	-4.26957	1.39184	0.745103	2.3628	-1.67868	3.68435	2.18775	1.54679	-0.313684	2.78954	1.95404	1.47309	4.44156	-3.4592	1.6718	-0.651507	3.6632	4.20068
GEICAM_09-03020_UU	Premenopausal	40.7479	4.3	6	G3	Negative	Negative	Negative	15	Positive	0.673	0.437	0.481	0.658	0.549	Basal-like	3.56	Low	5.01	Low	3.26	Low	6.91	High	3.66	Low	1.50158	-0.814318	-1.33834	2.68608	-0.131791	1.25631	1.58535	1.50998	0.4831	3.87223	3.89195	-3.01926	3.52131	0.846787	0.382446	5.34707	2.34895	2.09083	-0.306509	-0.496816	-2.35154	3.13924	6.40454
GEICAM_09-03022_UU	Premenopausal	44.6055	6	8	G2	Positive	Positive	Negative	5	Negative	0.474	0.805	0.762	0.875	0.709	HER2-enriched	6.71	Intermediate	5.55	Low	5.4	Intermediate	5.1	Intermediate	6.46	Intermediate	0.22482	-2.26274	0.700625	6.75487	1.57075	-3.38451	2.61473	0.564653	3.29982	-1.02515	4.50947	2.27749	2.91742	0.3109	3.04167	3.19448	2.6517	4.59744	-1.30367	2.83541	-5.06009	4.41945	3.93105
GEICAM_09-03024_UU	Postmenopausal	65.8849	2.7	2	G3	Positive	Negative	Negative	20	Positive	0.565	0.771	0.806	0.811	0.687	HER2-enriched	7.23	Intermediate	5.52	Low	4.04	Low	6.53	High	6.83	High	-0.344575	-1.22641	0.832823	6.31909	1.09552	0.0587621	2.78038	0.29919	3.16958	-2.89973	4.48235	3.1473	3.36534	1.16035	3.59357	4.16629	2.96922	6.02547	0.0389956	2.21552	-1.59262	4.63231	4.84344
GEICAM_09-03026_UU	Postmenopausal	56.6904	2.3	1	G2	Positive	Positive	Negative	1	Negative	0.344	0.771	0.874	0.71	0.553	Luminal B	7.53	Intermediate	5.25	Low	5.49	Intermediate	5.98	High	7.07	High	-1.02253	-0.904602	0.78863	4.57594	1.30138	-1.13619	2.29667	-1.6113	2.72359	-3.07413	4.16486	3.65393	2.77272	0.846155	3.87129	1.67975	1.62104	1.00147	-3.1009	-0.444315	1.21835	4.21574	1.53824
GEICAM_09-03028_UU	Postmenopausal	57.4575	2.3	1	G3	Positive	Negative	Positive	40	Positive	0.318	0.602	0.797	0.664	0.369	Luminal B	6.76	Intermediate	8.91	High	6.31	Intermediate	7.77	High	6.86	High	-1.81426	0.25562	0.420257	5.37263	2.53789	-1.25879	1.83807	-0.537795	3.79916	-0.840207	8.34434	2.36125	3.52414	0.295317	4.51523	3.30841	5.69623	2.00931	-3.93712	-3.70235	-2.93437	5.10684	3.63129
GEICAM_09-03030_UU	Postmenopausal	68.3342	2.5	1	G1	Positive	Positive	Negative	1	Negative	0.429	0.867	0.772	0.859	0.777	Luminal A	8.04	High	5.08	Low	4.25	Low	4.09	Intermediate	7.26	High	1.32992	-2.31159	1.13385	6.36015	0.605195	-1.26726	1.06091	0.566686	2.26758	-2.01249	3.97625	4.51538	1.77325	-0.394742	3.80934	2.18356	1.56234	5.39248	-0.0983656	3.00004	-1.2045	4.27596	3.74373
GEICAM_09-03032_UU	Postmenopausal	72.1589	4	2	G2	Positive	Positive	Negative	5	Negative	0.183	0.64	0.794	0.59	0.39	Luminal B	7.27	Intermediate	5.7	Intermediate	6.38	Intermediate	5.45	High	6.52	Intermediate	1.51812	-1.4373	0.580282	2.66899	0.151409	-0.256259	1.54006	-4.85155	2.341	-4.63247	4.68624	3.21674	1.67309	1.98825	3.23502	0.998423	1.74748	-4.92987	-6.93953	-8.12648	-0.352156	3.66743	2.23112
GEICAM_09-03310_UU	Premenopausal	31.4685	9	6	G3	Positive	Positive	Negative	5	Negative	0.492	0.848	0.87	0.875	0.682	HER2-enriched	6.57	Intermediate	5.16	Low	5.42	Intermediate	6	High	6.8	High	0.647256	-0.858207	-0.0112789	5.07299	1.51125	-1.43675	0.588117	0.0830182	3.56959	-2.79064	4.07006	2.02971	0.996463	2.22396	3.11086	1.39644	1.23269	3.26286	-1.51483	1.59601	-0.667128	4.49975	2.08016
GEICAM_09-03312_UU	Postmenopausal	52.3233	1.1	2	G1	Positive	Positive	Negative	12	Negative	0.473	0.907	0.733	0.838	0.85	Luminal A	6.59	Intermediate	4.3	Low	7.75	High	3.59	Low	6.55	Intermediate	1.63451	-2.47996	0.996449	5.81808	0.326949	-0.59271	0.468672	0.646635	1.78049	-2.09575	3.08713	2.06765	1.27317	0.033784	2.78029	2.00249	1.23532	5.13264	-1.71714	2.11006	1.1939	3.67831	4.46893
GEICAM_09-03314_UU	Postmenopausal	55.6521	3.2	1	G3	Positive	Positive	Negative	10	Negative	0.223	0.734	0.806	0.679	0.505	Luminal B	7.41	Intermediate	4.87	Low	6.57	Intermediate	5.39	High	7.32	High	1.09692	-1.64183	0.884815	6.22186	0.419106	-0.647576	1.68035	0.414845	2.38763	-4.60316	3.73334	3.44112	2.55775	1.17537	3.50432	2.38076	2.12642	-2.30885	-7.12095	-5.52481	1.96593	3.84894	2.87554
GEICAM_09-03316_UU	Postmenopausal	46.3507	3.5	20	G3	Negative	Negative	Negative	5	Negative	0.792	0.617	0.544	0.765	0.698	Basal-like	4.67	Low	4.37	Low	4.37	Low	5.56	High	3.9	Low	0.777942	-0.404804	0.9374	4.57359	0.285642	1.52542	1.41201	1.23376	0.82016	-0.672696	3.16058	-1.14651	2.78032	0.0815256	-1.29429	4.81112	2.21155	8.81966	2.31981	3.38242	-3.13725	3.89136	8.8656
GEICAM_09-03318_UU	Postmenopausal	57.6849	1.8	3	G3	Positive	Negative	Negative	10	Negative	0.453	0.788	0.812	0.799	0.63	Luminal B	7.57	Intermediate	4.17	Low	6.25	Intermediate	5.64	High	5.92	Intermediate	0.432641	-2.1025	-0.501517	3.9499	1.69512	-0.103878	1.13086	-0.10122	2.48151	-3.28714	2.93467	3.71482	1.98348	0.108066	3.0327	2.11559	1.22717	2.02205	-0.413296	1.79436	-1.41876	3.45663	2.17846
GEICAM_09-03320_UU	Premenopausal	46.411	5.5	2	G3	Negative	Negative	Positive	15	Positive	0.295	0.473	0.628	0.605	0.295	Luminal B	5.31	Intermediate	8.03	High	2.46	Low	7.19	High	5.99	Intermediate	1.36812	-1.64601	-1.42417	5.90837	-0.295526	-0.811559	4.93655	-2.09204	3.66711	-2.15803	7.34014	-0.0719359	5.78792	5.76986	3.03723	5.51535	7.16865	-1.23056	-6.05918	-0.612781	-3.66943	3.60762	4.74666
GEICAM_09-03322_UU	Premenopausal	39.189	5.5	6	GX	Positive	Negative	Negative	10	Negative	0.425	0.678	0.828	0.735	0.498	Luminal B	6.85	Intermediate	5.24	Low	3.91	Low	7.02	High	6.91	High	1.12292	-0.444197	-0.21568	6.23407	1.35147	0.220415	2.54702	-0.293204	3.19963	-3.01312	4.16454	2.50449	3.67208	2.41414	3.82911	3.32495	3.03242	1.96513	-3.30594	-0.341913	-0.528483	7.56574	4.43723
GEICAM_09-03324_UU	Postmenopausal	51.5178	1.8	2	G2	Positive	Negative	Negative	1	Negative	0.304	0.633	0.628	0.682	0.523	HER2-enriched	6.41	Intermediate	4.56	Low	6.19	Intermediate	5.36	High	6.94	High	2.56652	-0.168996	-0.311983	6.079	0.548509	-1.27686	4.01773	-0.342364	3.77175	-2.0014	3.38805	1.76595	5.56074	3.7731	2.95588	5.00431	3.57479	2.72387	-0.908059	0.0723126	-1.72279	3.54775	3.31923
GEICAM_09-03326_UU	Postmenopausal	51.9973	1	1	G2	Positive	Positive	Negative	1	Negative	0.361	0.766	0.66	0.75	0.673	Luminal A	7.47	Intermediate	5.74	Intermediate	5.73	Intermediate	3.38	Low	7.07	High	-0.0256513	-2.51441	1.05509	5.62156	1.08702	0.936038	-0.222255	0.671904	2.61392	-1.92278	4.72456	3.54911	1.53705	-0.739683	3.58514	1.52958	0.630938	4.4401	-1.14715	2.61643	-0.959829	3.64968	3.88594
GEICAM_09-03328_UU	Premenopausal	53.0575	6	12	G2	Positive	Positive	Negative	16	Positive	0.453	0.882	0.784	0.792	0.745	Luminal A	6.56	Intermediate	4.68	Low	7.54	High	6.2	High	6.53	Intermediate	1.51542	-0.501102	0.874903	5.60717	0.426842	-2.17718	0.533356	0.243877	1.50718	-3.45176	3.51548	2.02315	1.16603	-0.685259	3.44622	2.22164	1.27157	4.00112	0.312864	1.85085	1.07408	4.9462	3.18892
GEICAM_09-03330_UU	Postmenopausal	60.2329	3.8	8	G3	Positive	Negative	Negative	0	Negative	0.42	0.801	0.82	0.84	0.663	HER2-enriched	8.07	High	6.16	Intermediate	3.54	Low	6.67	High	7.56	High	0.78013	-1.84593	2.65945	7.25843	2.33363	-2.64525	3.78947	1.77919	3.70539	-1.51828	5.20625	4.55377	3.91728	0.613346	4.68243	3.38046	2.78906	4.80504	-2.51879	2.22665	-0.509959	4.83316	3.57244
GEICAM_09-03332_UU	Premenopausal	39.4055	4	2	G3	Positive	Negative	Negative	0	Negative	0.516	0.828	0.861	0.839	0.708	Luminal B	7.13	Intermediate	5.87	Intermediate	4.63	Low	6.04	High	7.39	High	1.46127	-1.65978	0.987839	6.89839	2.43641	-0.0236387	2.63527	0.951088	3.70242	-2.05011	4.87783	2.97928	2.7873	1.38425	4.29296	3.16289	2.2803	4.70972	-1.52017	1.89262	0.00321645	4.6097	4.09159
GEICAM_09-03334_UU	Postmenopausal	62.6767	4	5	G2	Positive	Positive	Positive	1	Negative	0.174	0.596	0.675	0.507	0.427	Luminal B	8.5	High	5.47	Low	6.34	Intermediate	5.72	High	8.33	High	1.70646	-1.88287	0.587306	6.36908	1.37104	-1.71258	3.01318	-2.83742	2.94316	-4.45914	4.41972	5.27255	4.48446	2.78851	4.48055	3.99066	3.12788	-1.91603	16.3377	-4.27357	-0.0360805	3.96688	3.31402
GEICAM_09-03336_UU	Premenopausal	45.326	2.5	2	G3	Positive	Negative	Negative	50	Positive	0.77	0.459	0.525	0.635	0.484	Basal-like	3.6	Low	3.66	Low	3.51	Low	7	High	3.02	Low	0.611337	0.299853	-0.264961	1.95447	1.19374	-1.2477	1.30397	2.11422	1.02871	0.104974	2.35345	-2.94633	2.16827	-1.02034	-1.61393	4.59324	-0.263348	5.05197	1.56933	-1.64188	-3.79263	3.22609	10.2044
GEICAM_09-03338_UU	Premenopausal	43.6603	2.5	3	G2	Positive	Positive	Positive	10	Negative	0.516	0.892	0.82	0.867	0.795	Luminal A	5.85	Intermediate	8.18	High	7.26	Intermediate	5.33	High	6.66	Intermediate	1.92122	-1.13966	0.0307795	5.74494	1.19461	-1.58613	3.16097	1.5784	2.55606	-0.974278	7.51952	0.82983	0.875686	-1.07291	3.28736	1.80997	5.02149	4.41157	-2.36824	1.2054	0.401034	4.30865	3.16259
GEICAM_09-03347_UU	Premenopausal	32.0575	1.3	6	G3	Positive	Positive	Positive	20	Positive	0.524	0.847	0.751	0.934	0.794	HER2-enriched	5.66	Intermediate	7.74	High	6.06	Intermediate	4.4	Intermediate	5.64	Intermediate	1.63872	-0.724673	0.412665	5.32739	0.703342	-1.05702	-0.29146	1.052	1.21298	-0.734674	7.00818	0.516996	-0.103441	0.0032263	3.31345	0.975215	1.51405	3.4456	-1.44178	1.42306	-3.94887	4.09468	3.32856
GEICAM_09-03349_UU	Premenopausal	40.0959	2.7	4	G2	Positive	Positive	Negative	20	Positive	0.421	0.899	0.733	0.801	0.799	Luminal A	6.6	Intermediate	4.56	Low	7.94	High	5.08	Intermediate	7.39	High	1.46429	-1.44365	1.23361	5.35502	0.35152	-1.19674	1.31328	1.32836	2.31188	-2.77764	3.38261	2.0889	2.61639	0.775602	3.95593	2.34051	1.4709	5.04762	-0.731027	2.18464	2.31515	3.47093	3.96815
GEICAM_09-03351_UU	Postmenopausal	70.2603	2.2	1	G3	Positive	Negative	Positive	10	Negative	0.369	0.578	0.683	0.7	0.411	HER2-enriched	5.88	Intermediate	9.08	High	5.02	Low	5.9	High	6.24	Intermediate	1.04747	-1.87758	-1.67151	4.79244	0.496312	1.98388	1.24807	1.8576	3.18791	-2.19126	8.53607	0.884282	1.3942	2.85974	3.84543	1.78929	6.35662	-0.322747	-3.04937	-2.8146	0.0984601	4.15599	2.02615
GEICAM_09-03353_UU	Postmenopausal	66.0329	2	5	G1	Positive	Positive	Negative	6	Negative	0.299	0.691	0.724	0.621	0.476	Luminal B	7.48	Intermediate	5.23	Low	8.28	High	7.49	High	8	High	1.26471	-0.57745	-0.617136	5.49546	0.327398	-0.328352	4.07892	-0.880149	3.23119	-3.5152	4.14235	3.56032	5.27928	3.9839	3.96258	4.75996	4.18563	4.14193	-2.7225	0.143314	2.46975	4.0766	4.44234
GEICAM_09-03355_UU	Postmenopausal	71.5068	5.2	19	GX	Positive	Positive	Negative	18	Positive	0.174	0.612	0.709	0.535	0.439	Luminal B	8.15	High	4.94	Low	4.67	Low	6.09	High	7.87	High	0.781804	-2.07022	0.823974	6.41566	1.50033	-1.03749	2.16223	-2.98816	3.17331	-4.25595	3.81818	4.69872	2.62194	0.851002	4.39024	2.0062	1.72143	-2.11252	24.1646	-5.23059	1.30432	4.97296	2.89756
GEICAM_09-03357_UU	Premenopausal	50.863	0.5	3	G2	Positive	Negative	Positive	7	Negative	0.504	0.814	0.676	0.845	0.847	Normal_Like	7.27	Intermediate	7.31	Intermediate	6.66	Intermediate	4.54	Intermediate	6.91	High	1.06852	-1.96897	2.2798	5.85184	1.55178	-0.560788	3.1277	1.45523	-1.18402	-0.586866	6.52088	3.21644	1.75609	0.497342	3.63898	2.4377	4.19765	6.57865	0.840107	4.34371	-2.05454	3.70431	5.57618
GEICAM_09-03359_UU	Premenopausal	51.389	1.6	1	G2	Negative	Negative	Negative	1	Negative	0.411	0.825	0.71	0.825	0.751	Luminal A	6.75	Intermediate	5.5	Low	5.54	Intermediate	4.11	Intermediate	6.86	High	0.542319	-2.76708	0.610295	6.42395	0.413942	-2.02856	1.73591	0.273122	1.65005	-2.28557	4.4555	2.34679	2.50595	1.38061	3.63253	2.73731	2.19999	5.43368	0.0186209	2.57822	-0.00207401	3.45332	3.54823
GEICAM_09-03361_UU	Premenopausal	37.7836	1	4	G3	Positive	Positive	Negative	35	Positive	0.264	0.538	0.755	0.615	0.277	Luminal B	5.8	Intermediate	4.07	Low	6.24	Intermediate	6.68	High	5.42	Intermediate	0.205907	-0.523515	0.00892744	3.50632	1.15678	-0.413489	1.49808	-1.82879	3.07582	-1.29206	2.82539	0.738952	1.81071	1.81975	3.12035	1.11863	1.63166	-0.497393	-1.68119	-2.49087	-1.87966	3.82055	1.7966
GEICAM_09-03363_UU	Postmenopausal	68.9452	2.8	1	G2	Positive	Positive	Negative	2	Negative	0.303	0.878	0.789	0.742	0.703	Luminal A	8.29	High	3.37	Low	7.75	High	4.08	Intermediate	7.63	High	2.16489	-2.92255	1.87421	6.53095	-1.17491	-1.58226	1.89325	-1.73972	2.25459	-4.13606	2.01974	4.92733	2.42319	1.18245	4.46987	2.68224	1.64422	2.85551	-2.63186	-0.115989	1.23356	3.51314	3.88196
GEICAM_09-03366_UU	Postmenopausal	64.1808	8	15	G3	Positive	Positive	Negative	30	Positive	0.772	0.311	0.425	0.431	0.34	Basal-like	3	Low	2.47	Low	4.38	Low	6.49	High	2.23	Low	-0.1274	-0.35103	0.0407377	5.20433	0.237239	0.00848459	1.13043	-1.37725	1.66466	-2.87362	0.99746	-3.95227	1.61953	-1.51645	-3.93369	3.60853	-2.70716	3.26193	-1.01684	0.568308	-4.87807	2.79888	7.66468
GEICAM_09-03368_UU	Postmenopausal	72.8164	2.3	1	G3	Positive	Negative	Negative	30	Positive	0.657	0.515	0.397	0.693	0.611	HER2-enriched	1.63	Low	4.19	Low	3.02	Low	4.65	Intermediate	2.33	Low	0.759654	-1.51911	0.0443232	1.06636	-1.28946	-2.3991	1.74635	3.83049	0.76397	-0.897271	2.96566	-6.25701	3.02164	1.05947	-2.36173	3.4953	2.20671	9.65865	1.00577	2.54887	-2.82802	2.73097	7.90446
GEICAM_09-03370_UU	Postmenopausal	65.5507	3	1	G3	Positive	Positive	Negative	30	Positive	0.446	0.804	0.846	0.802	0.635	Luminal B	6.49	Intermediate	3.58	Low	4.93	Low	4.29	Intermediate	5.7	Intermediate	0.643577	-1.44843	0.0385198	3.45191	1.2835	-0.28041	-1.5774	1.61055	2.28366	-2.7301	2.25881	1.89834	-0.262109	-3.58883	2.65919	0.590627	-0.444706	0.444795	-4.70055	-2.90426	-0.485829	5.10626	1.23355
GEICAM_09-03372_UU	Premenopausal	46.9233	3.5	4	G3	Positive	Positive	Positive	40	Positive	0.303	0.733	0.819	0.761	0.53	Luminal B	6.98	Intermediate	8.87	High	7.67	High	6.57	High	7.05	High	0.620364	-0.926353	0.294845	6.19478	1.8963	-0.111959	3.92104	0.113584	3.53826	-0.348369	8.29967	2.71903	1.75218	1.22908	3.49903	1.44586	5.78643	1.3449	-3.20708	-0.980466	-0.597737	4.71599	2.96418
GEICAM_09-03374_UU	Premenopausal	50.8384	5	7	G2	Positive	Positive	Negative	0	Negative	0.418	0.697	0.658	0.705	0.628	HER2-enriched	6.33	Intermediate	5.6	Low	6.78	Intermediate	5.84	High	7.87	High	0.843179	-3.75686	1.79603	7.45807	2.43517	-1.89795	5.47312	0.498694	4.36853	-1.82957	4.56474	1.63473	5.91208	3.86457	3.53504	6.18615	4.97498	6.23729	-1.16017	1.81294	-0.586503	3.98927	5.92455
GEICAM_09-03376_UU	Premenopausal	30.5397	2.5	8	G3	Positive	Positive	Negative	15	Positive	0.331	0.715	0.812	0.704	0.518	Luminal B	6.69	Intermediate	5.54	Low	5.68	Intermediate	5.25	Intermediate	6.75	High	1.26568	-0.646923	0.527073	5.09376	2.33608	0.0178119	2.35792	-0.460281	3.26869	-4.78216	4.50419	2.23234	2.87912	3.08279	3.33312	2.55341	2.62366	0.182559	-5.27371	-2.36671	0.318224	4.02559	2.7895
GEICAM_09-03378_UU	Premenopausal	33.389	2.2	6	G3	Negative	Negative	Negative	20	Positive	0.727	0.406	0.399	0.585	0.465	Basal-like	3.9	Low	3.41	Low	3.39	Low	6.51	High	2.94	Low	0.106175	-0.448586	-1.83976	3.15505	-0.148125	0.853859	2.89635	3.35836	1.57175	-3.21941	2.06531	-2.44038	3.99336	2.50944	-4.06637	4.4935	2.84739	3.78644	0.459677	1.30417	-4.23034	2.68578	8.46164
GEICAM_09-03380_UU	Postmenopausal	49.5534	2.1	5	G2	Positive	Positive	Negative	1	Negative	0.399	0.926	0.764	0.819	0.826	Luminal A	6.89	Intermediate	4.73	Low	7.4	High	3.54	Low	7.76	High	1.51202	-2.71807	1.15378	5.95591	1.35103	-5.08549	0.466431	0.135579	1.93171	-2.49198	3.58185	2.57097	1.30465	-0.625075	3.3403	1.6316	0.796449	4.85372	-0.827715	2.21094	0.779141	3.99758	3.28291
GEICAM_09-03382_UU	Premenopausal	34.0548	2.3	3	G1	Positive	Positive	Positive	15	Positive	0.279	0.51	0.623	0.517	0.319	Luminal B	6.54	Intermediate	4.64	Low	8.25	High	7.9	High	7.1	High	1.16837	-0.013446	0.364476	5.52465	-0.077059	0.629663	4.25244	0.943772	2.48922	-5.84737	3.47573	1.99377	5.14446	4.46952	2.91298	5.5348	4.58964	-1.11104	-7.91356	-3.08317	0.00603474	3.68625	5.06749
GEICAM_09-03384_UU	Premenopausal	23.0986	2	1	G2	Negative	Positive	Negative	1	Negative	0.336	0.693	0.549	0.613	0.658	Luminal A	8.08	High	3.12	Low	9.17	High	0.35	Low	4.98	Low	0.358784	-6.43097	0.464252	6.20765	-0.200636	-1.47508	0.609505	-1.2996	1.45688	-0.450611	1.73609	4.56723	0.250692	-1.1584	-4.29751	1.50212	-2.00075	-1.41982	-6.94165	-3.25079	-5.9389	2.81963	0.132473
GEICAM_09-03391_UU	Premenopausal	48.9699	3.4	1	G2	Positive	Positive	Negative	0	Negative	0.22	0.857	0.795	0.721	0.627	Luminal A	7.01	Intermediate	5.35	Low	9.06	High	4.08	Intermediate	8.13	High	0.903632	-2.90166	0.602014	6.74488	1.33797	-1.5064	1.28606	-2.98743	3.7876	-2.82533	4.28358	2.77943	1.37075	-0.448519	3.5305	1.29962	2.12023	1.47334	-5.28643	-1.57146	2.78752	4.79994	3.1268
GEICAM_09-03394_UU	Premenopausal	36.8493	2.8	3	G2	Positive	Positive	Negative	5	Negative	0.418	0.949	0.774	0.814	0.83	Luminal A	7.64	High	4.57	Low	8.48	High	3.89	Low	8	High	2.02714	-3.10698	0.60699	5.96237	1.88993	-1.17972	0.61012	0.260264	1.90072	-2.53197	3.39598	3.83718	1.87061	-0.596324	3.70595	2.11461	1.04861	4.87485	-1.832	1.96959	0.767035	3.44696	4.28734
GEICAM_09-03401_UU	Premenopausal	50.2685	3.5	4	G2	Positive	Negative	Positive	40	Positive	0.374	0.775	0.889	0.828	0.555	Luminal B	6.5	Intermediate	6.71	Intermediate	2.45	Low	5.74	High	5.6	Intermediate	1.12247	-1.3013	0.918484	4.24384	1.35408	-0.385053	0.875089	0.309849	2.67969	-2.17056	5.83641	1.9173	2.24268	0.532433	3.15644	1.76919	2.78522	0.232741	-4.73509	-2.00488	-0.70334	3.66844	1.77714
GEICAM_09-03405_UU	Postmenopausal	63.011	1.5	1	G3	Positive	Positive	Negative	1	Negative	0.565	0.895	0.717	0.855	0.886	Luminal A	6.87	Intermediate	4.12	Low	6.87	Intermediate	3.02	Low	5.69	Intermediate	2.28448	-2.76261	-0.216826	4.77845	1.10547	-1.66767	-0.0952192	0.319368	2.23199	-2.10438	2.877	2.54935	0.227581	-2.42235	1.08233	2.38463	0.906679	6.56931	-1.99805	4.92661	-1.00067	3.9759	5.06636
GEICAM_09-03407_UU	Postmenopausal	57.611	3	9	G2	Positive	Positive	Negative	5	Negative	0.445	0.74	0.802	0.763	0.594	Luminal B	7.08	Intermediate	4.13	Low	4.82	Low	5.11	Intermediate	6.14	Intermediate	1.83966	-2.64042	0.796091	5.84701	0.58695	-0.135768	2.67707	-2.8003	2.28966	-3.39574	2.88894	2.89686	3.72039	2.21837	1.84973	4.35865	2.60798	1.99732	-2.72595	0.0223287	-2.91591	4.01445	4.04204
GEICAM_09-03409_UU	Premenopausal	43.8904	1.7	1	G2	Positive	Positive	Negative	5	Negative	0.584	0.833	0.835	0.882	0.692	HER2-enriched	5.91	Intermediate	5.14	Low	6.47	Intermediate	6.51	High	7.39	High	1.56521	0.165562	1.24478	6.48206	1.96471	0.0872427	-0.373164	1.58022	3.80361	-2.07819	4.03966	0.933892	1.39121	0.293341	3.70134	1.50203	0.257964	6.0423	-0.734545	3.04042	-1.15327	4.42676	5.13864
GEICAM_09-03411_UU	Premenopausal	45.8603	1.6	2	G3	Negative	Negative	Positive	10	Negative	0.552	0.636	0.65	0.83	0.572	HER2-enriched	3.2	Low	9.3	High	4.34	Low	6.42	High	4.67	Low	1.48232	0.801789	0.189494	4.50834	1.49809	0.56392	0.565702	2.13587	2.35442	0.163506	8.79195	-3.62284	2.3766	1.47386	3.1823	0.362603	6.72614	3.93123	0.525048	3.05803	-1.22158	3.90702	2.17555
GEICAM_09-03416_UU	Premenopausal	32.6685	5	12	G2	Positive	Positive	Positive	0	Negative	0.558	0.83	0.756	0.936	0.776	HER2-enriched	4.92	Low	8.41	High	5.72	Intermediate	4.67	Intermediate	5.71	Intermediate	0.295778	-1.51589	0.972675	3.64392	1.38309	-1.11938	-1.68403	1.2446	2.59623	-0.208625	7.77968	-0.733185	-1.13163	1.00823	3.48551	1.38837	4.22208	4.88792	-3.04465	3.05294	-4.00126	3.86698	3.30714
GEICAM_09-03418_UU	Premenopausal	45.1342	2.8	25	G3	Negative	Negative	Negative	3	Negative	0.802	0.359	0.446	0.541	0.364	Basal-like	4.43	Low	4.31	Low	2.98	Low	7.15	High	2.96	Low	0.242124	0.346243	-0.21109	3.89238	1.17116	2.4267	0.116918	4.22746	2.22439	-1.28782	3.09669	-1.55734	2.40253	-1.62714	0.228221	3.72942	-0.0636853	2.88383	-0.0595225	3.60088	-4.29385	4.01561	2.52838
GEICAM_09-03420_UU	Postmenopausal	53.389	4.5	3	G1	Positive	Positive	Negative	5	Negative	0.389	0.797	0.84	0.829	0.613	Luminal B	6.75	Intermediate	6.28	Intermediate	7.51	High	6.2	High	7.73	High	1.31013	0.474479	1.54185	5.59927	2.1898	1.49498	0.846419	0.895175	4.47492	-1.77002	5.34385	2.34335	1.39977	2.75577	4.00064	1.1749	2.625	3.6803	-3.12013	-0.646451	-2.11738	5.25867	5.60361
GEICAM_09-03422_UU	Premenopausal	40.0877	2	1	G3	Negative	Negative	Negative	0	Negative	0.507	0.622	0.605	0.814	0.564	HER2-enriched	3.56	Low	4.77	Low	4.22	Low	5.23	Intermediate	3.89	Low	1.15958	-1.09426	-0.573364	2.80127	1.19843	0.683058	1.72558	3.08175	1.58029	-0.847305	3.62521	-3.02708	2.73211	2.25915	2.41832	2.22493	2.12544	0.728953	-1.35968	3.67586	-5.80904	3.72908	1.44409
GEICAM_09-03424_UU	Premenopausal	47.7315	2.5	2	G3	Positive	Negative	Negative	7	Negative	0.451	0.868	0.899	0.884	0.656	Luminal B	6.68	Intermediate	4.71	Low	4.55	Low	5.46	High	6.26	Intermediate	1.00599	-1.48159	0.493673	3.60415	1.19919	-1.53316	0.088661	-0.320846	1.84575	-3.33642	3.54858	2.22413	1.56601	-1.80413	3.24975	1.16423	1.81485	2.42023	-3.6194	0.471319	-0.899478	3.43374	0.618873
GEICAM_09-03426_UU	Postmenopausal	62.274	3.5	5	G2	Positive	Positive	Negative	20	Positive	0.345	0.747	0.892	0.684	0.519	Luminal B	8.29	High	5.05	Low	6.4	Intermediate	6.51	High	8.16	High	2.02452	0.0837197	0.586593	6.4302	1.52479	2.12087	1.10545	-1.55361	2.94956	-2.96308	3.94328	4.92604	2.22947	-0.92717	4.14	0.517695	2.53613	2.14974	-4.06898	-0.862857	1.37722	4.79973	1.95264
GEICAM_09-03428_UU	Premenopausal	25.3808	4	1	G2	Positive	Positive	Negative	10	Negative	0.416	0.905	0.894	0.79	0.719	Luminal A	7.4	Intermediate	4.85	Low	7.45	High	5.74	High	7.76	High	1.20469	-1.12473	1.34205	6.81274	1.72729	0.196234	0.645364	-1.32798	3.27314	-1.85812	3.71388	3.428	0.0329453	-1.39127	4.32744	1.8626	0.819018	2.93827	-4.61423	0.488003	1.39531	4.14652	1.30136
GEICAM_09-03430_UU	Premenopausal	38.7616	2.5	8	G2	Positive	Positive	Positive	22	Positive	0.577	0.821	0.878	0.88	0.676	HER2-enriched	5.81	Intermediate	7.76	High	5.97	Intermediate	5.7	High	6.4	Intermediate	0.956278	-1.89089	0.115969	5.71725	1.92616	-0.158356	1.59949	-0.88861	2.92478	-2.36969	7.03148	0.761121	2.14433	-0.999217	2.81043	2.36584	4.14251	3.49743	-1.53958	1.91798	-1.86498	3.92837	3.23732
GEICAM_09-03432_UU	Premenopausal	41.4548	2	4	G3	Negative	Negative	Negative	40	Positive	0.887	0.358	0.388	0.551	0.441	Basal-like	4.39	Low	4.3	Low	1.84	Low	7.32	High	1.38	Low	1.44994	-0.358663	0.339075	3.26991	1.00792	1.18814	0.981471	3.01476	1.19056	-0.940693	3.09052	-1.61944	2.03445	-0.944791	-6.05113	5.72229	0.425553	1.34826	0.191706	3.56227	-4.90408	3.6289	4.94427
GEICAM_09-03434_UU	Premenopausal	54.1808	7	4	G1	Positive	Positive	Negative	1	Negative	0.397	0.92	0.778	0.829	0.801	Luminal A	6.79	Intermediate	5.54	Low	7.51	High	3.45	Low	7.23	High	1.45352	-2.6563	0.860364	5.49812	0.574951	-1.34074	-1.23284	-1.0925	2.68883	-1.42402	4.50034	2.40106	0.679208	-1.37981	3.63691	1.74274	0.45662	4.09491	-2.83964	0.626782	-0.336619	4.1935	3.40263
GEICAM_09-03436_UU	Postmenopausal	64.8027	1.7	6	G2	Positive	Negative	Negative	10	Negative	0.357	0.795	0.844	0.759	0.59	Luminal B	7.73	High	5	Low	6.17	Intermediate	6.21	High	7.88	High	2.02564	-1.35785	0.502839	6.80081	0.119045	-2.55899	2.07466	-2.05104	4.40799	-2.09188	3.88826	3.99418	3.36633	1.0697	4.47531	2.97417	1.76725	0.730593	-5.23732	0.963679	-0.678553	4.41231	4.52994
GEICAM_09-03438_UU	Postmenopausal	68.3452	3	29	G2	Positive	Positive	Negative	5	Negative	0.384	0.784	0.753	0.748	0.679	Luminal A	7.64	High	3.55	Low	5.77	Intermediate	5.96	High	7.79	High	0.595382	-1.47944	0.886379	6.58616	1.83256	-3.82623	2.86293	-0.830801	3.04147	-4.82538	2.2286	3.83159	4.56175	3.10497	3.75756	4.48984	2.33311	4.46017	-0.470285	2.27861	-0.0950826	4.31353	5.10571
GEICAM_09-03440_UU	Postmenopausal	58.1644	3	6	G2	Positive	Positive	Negative	10	Negative	0.413	0.746	0.906	0.722	0.539	Luminal B	8.24	High	5.2	Low	3.36	Low	5.04	Intermediate	7.06	High	2.03899	-0.97962	2.47044	6.96723	2.19085	-0.348357	1.33085	-2.91585	2.85709	-4.81147	4.11881	4.83483	1.35438	-4.17234	4.93157	1.85821	1.16491	0.248566	-4.44516	-1.80847	-3.92163	4.93277	3.45322
GEICAM_09-03444_UU	Premenopausal	35.0438	3	3	G3	Positive	Positive	Positive	10	Negative	0.294	0.579	0.746	0.712	0.352	Luminal B	5.33	Intermediate	8.78	High	5.99	Intermediate	6.68	High	6.06	Intermediate	0.275207	-0.184975	1.82116	4.86126	1.73824	0.508636	0.610136	-1.30915	3.4829	-1.02283	8.20359	-0.0438182	1.50317	4.42661	4.44805	1.98799	6.2144	-0.678913	-6.0926	-4.18518	-4.22892	4.66083	1.52379
GEICAM_09-03446_UU	Premenopausal	31.6055	3	1	G3	Positive	Positive	Negative	60	Positive	0.221	0.67	0.821	0.634	0.428	Luminal B	6.21	Intermediate	4.67	Low	4.78	Low	5.77	High	6.54	Intermediate	1.62219	-0.778958	1.26378	5.21388	1.34851	-1.84485	-0.109424	-1.00201	2.4596	-2.11916	3.5123	1.42997	1.05483	1.59989	3.9177	0.164341	1.28676	-1.91508	-4.95511	-3.74371	0.481428	4.09353	0.0686597
GEICAM_09-03448_UU	Premenopausal	42.5699	2	1	G3	Positive	Negative	Negative	50	Positive	0.697	0.431	0.501	0.575	0.413	Basal-like	5.32	Intermediate	3.74	Low	1.26	Low	7.3	High	2.33	Low	2.02812	-0.394131	-0.212697	3.30198	0.298488	1.68698	2.14549	2.3641	1.45161	-1.94797	2.44662	-0.0541153	3.8287	1.43213	-5.98304	2.97011	1.85515	-1.56119	-2.62591	3.33655	-4.81406	3.43938	6.20219
GEICAM_09-03450_UU	Premenopausal	47.9836	2.6	1	G3	Negative	Negative	Negative	15	Positive	0.889	0.508	0.512	0.691	0.593	Basal-like	4.14	Low	4.23	Low	3.99	Low	6.4	High	3.24	Low	1.45421	-0.681486	-0.821839	3.89818	0.380743	1.72199	1.21821	3.66699	1.05919	-1.54157	3.01059	-2.04243	1.83797	-0.175043	-1.50165	4.29472	1.13809	3.09276	0.446532	1.23675	-3.19899	3.67964	7.08895
GEICAM_09-03455_UU	Premenopausal	42.8575	4	1	G3	Positive	Positive	Positive	3	Negative	0.496	0.86	0.896	0.845	0.703	Luminal B	6.68	Intermediate	5.35	Low	6.41	Intermediate	6.78	High	7.22	High	1.43476	-0.518173	0.779558	5.9885	1.79162	-0.535403	2.06689	0.506707	2.53463	-2.92422	4.27899	2.22152	2.04681	1.76359	3.95264	2.10396	2.70384	4.59073	-2.36667	1.18247	1.28016	4.47032	3.46276
GEICAM_09-03459_UU	Premenopausal	38.7616	5	19	G3	Positive	Positive	Negative	10	Negative	0.548	0.818	0.887	0.871	0.678	Luminal B	6.16	Intermediate	4.78	Low	5.13	Intermediate	6.37	High	6.06	Intermediate	0.652137	-0.644485	1.21514	5.30897	1.72231	0.0436758	1.02953	-0.550613	3.27352	-3.12184	3.62835	1.34873	2.00988	-0.288313	3.11902	1.2225	1.36757	4.5466	-1.50511	1.32617	-3.72821	4.33843	3.40824
GEICAM_09-03461_UU	Premenopausal	41.6384	1.6	7	G2	Positive	Positive	Positive	1	Negative	0.472	0.789	0.777	0.837	0.739	HER2-enriched	6.34	Intermediate	8.7	High	4.05	Low	4.76	Intermediate	5.73	Intermediate	1.70761	-1.92588	-0.289623	4.14846	1.24925	0.355795	1.22914	-0.728598	1.46752	-0.771693	8.10324	1.65616	2.27203	1.3308	3.32163	2.48616	5.58789	2.91799	-1.8181	0.824967	-0.342152	3.41214	3.29851
GEICAM_09-03463_UU	Premenopausal	47.8932	6.5	11	G2	Negative	Negative	Positive	10	Negative	0.473	0.597	0.608	0.794	0.531	HER2-enriched	4.06	Low	8.68	High	3.31	Low	6.44	High	4.43	Low	1.83596	-1.22582	-1.09338	3.14356	1.5061	0.115815	2.49149	1.76864	2.3045	-0.533249	8.08757	-2.17276	3.51743	3.43344	2.56842	4.18071	7.02116	1.34961	0.673175	1.50933	-4.96984	3.33082	3.66716
GEICAM_09-03470_UU	Premenopausal	44.463	3.7	8	G2	Positive	Positive	Negative	5	Negative	0.36	0.826	0.816	0.723	0.625	Luminal A	7.07	Intermediate	4.75	Low	8.2	High	7.01	High	8.14	High	1.67281	0.207062	1.60251	6.67027	1.78412	0.412775	2.34788	0.514465	2.63925	-3.60684	3.60083	2.88227	4.13637	1.76497	4.48311	3.16041	2.63559	3.49271	-1.2006	0.968403	1.5933	4.37475	3.53333
GEICAM_09-03472_UU	Premenopausal	34.0466	2.5	4	G2	Negative	Negative	Positive	20	Positive	0.542	0.722	0.741	0.864	0.637	HER2-enriched	4.97	Low	8.32	High	2.98	Low	5.38	High	4.96	Low	1.76074	-1.6652	0.211891	3.75352	1.18942	-0.570481	2.55901	1.53382	2.03661	-1.23378	7.67759	-0.649905	3.47361	1.36331	3.26578	2.95599	6.25956	3.57301	-0.49233	1.26339	-3.34293	3.77881	3.62697
GEICAM_09-03474_UU	Postmenopausal	59.3753	2.5	1	G3	Positive	Positive	Negative	20	Positive	0.366	0.627	0.718	0.579	0.528	Luminal B	7.96	High	4.91	Low	5.33	Intermediate	5.34	High	6.89	High	2.36227	-1.37635	0.20429	5.54505	0.598887	0.475318	1.45335	1.26724	3.59239	-4.24904	3.78625	4.37282	1.96478	-0.486899	3.8183	1.45784	2.22967	-2.05667	8.52013	-6.77034	1.08849	4.82075	2.09591
GEICAM_09-03476_UU	Postmenopausal	53.5479	2	1	G3	Negative	Negative	Negative	10	Negative	0.9	0.447	0.416	0.598	0.526	Basal-like	2.87	Low	4.28	Low	4.5	Low	7.22	High	2.54	Low	2.26885	1.70192	-0.831881	3.41458	-0.479537	0.608926	-0.468743	2.70373	1.01967	-1.18593	3.0598	-4.18366	1.55052	-1.11222	-3.3013	4.45612	-0.287385	3.61784	2.87105	4.67592	-5.97839	3.1746	3.86204
GEICAM_09-03478_UU	Postmenopausal	47.6795	2.5	3	GX	Positive	Positive	Negative	1	Negative	0.273	0.75	0.698	0.69	0.611	Luminal A	7.1	Intermediate	5.32	Low	6.61	Intermediate	4.04	Intermediate	7.85	High	2.036	-5.00032	1.31044	7.65279	0.574461	-1.98656	3.56686	-2.0004	2.8071	-3.26261	4.25516	2.9302	4.50044	3.52927	4.52176	4.69878	3.59061	2.33851	-3.28412	-0.527825	1.48309	4.58969	4.06889
GEICAM_09-03480_UU	Postmenopausal	69.4521	4	1	G3	Negative	Negative	Negative	70	Positive	0.632	0.54	0.54	0.717	0.539	HER2-enriched	3.38	Low	3.15	Low	3.06	Low	5.85	High	3.3	Low	1.92561	-0.277868	-0.138967	3.32865	1.34019	1.46026	0.978798	2.55764	0.920323	-0.0404038	1.77015	-3.32989	2.09367	0.741057	1.52406	2.21719	0.04177	-2.74471	-9.02357	3.51172	-4.8926	2.74308	1.16786
GEICAM_09-03482_UU	Premenopausal	41.6384	2.5	2	GX	Positive	Positive	Negative	1	Negative	0.257	0.875	0.756	0.753	0.727	Luminal A	7.75	High	4.72	Low	7.85	High	2.54	Low	8.43	High	1.61778	-4.41958	0.701866	6.09622	1.9023	-2.46271	0.829056	-1.62866	1.92411	-4.22045	3.56159	4.02268	1.9312	0.800888	4.12768	2.0606	1.52204	1.71618	-5.05504	-0.916368	1.5839	3.97348	2.41901
GEICAM_09-03484_UU	Premenopausal	34.537	2.5	1	G2	Positive	Positive	Negative	5	Negative	0.552	0.844	0.893	0.848	0.659	Luminal B	6.84	Intermediate	4.57	Low	4.71	Low	6.68	High	6.99	High	2.1812	-0.460813	0.980207	6.66054	1.95948	0.205583	0.280886	1.03814	3.09945	-3.99515	3.39329	2.48502	1.71343	-0.581034	2.95381	1.52747	0.890029	4.20607	-0.405648	1.86551	-0.182514	4.92772	3.42886
GEICAM_09-03486_UU	Premenopausal	54.7863	2	3	G2	Positive	Positive	Negative	1	Negative	0.614	0.9	0.818	0.839	0.851	Luminal A	6.9	Intermediate	5.51	Low	6.11	Intermediate	4.97	Intermediate	7.32	High	1.52549	-1.76474	1.17106	7.19384	2.24214	-0.606868	-0.544077	1.70912	3.10217	-2.05365	4.46183	2.59297	0.25594	-2.98459	3.21035	1.74672	1.17494	4.65676	0.661803	2.98237	0.714954	4.54913	5.47471
GEICAM_09-03488_UU	Premenopausal	34.6822	4.5	8	G3	Positive	Negative	Negative	80	Positive	0.549	0.884	0.895	0.852	0.736	Luminal B	6.43	Intermediate	3.7	Low	4.99	Low	5.62	High	6.08	Intermediate	1.24448	-1.3801	0.16751	4.6514	0.339005	-0.446112	0.433142	-0.410027	2.14766	-3.59699	2.40647	1.79528	1.41458	-0.782725	2.5084	1.43684	0.332532	3.81781	-2.36207	0.949598	0.513011	3.69796	2.70891
GEICAM_09-03490_UU	Premenopausal	29.1671	2.7	20	GX	Positive	Positive	Negative	1	Negative	0.443	0.897	0.907	0.874	0.701	Luminal B	7.16	Intermediate	4.93	Low	5.77	Intermediate	4.98	Intermediate	7.12	High	1.03954	-1.53124	0.380507	5.01709	1.869	-0.992885	-0.86545	-1.60988	2.95244	-2.81135	3.80791	3.0352	-1.8298	-1.73456	3.34752	0.289932	0.523879	3.08192	-3.26755	-0.0722439	-0.408824	5.06277	2.1728
GEICAM_09-03492_UU	Premenopausal	43.0932	14	14	G3	Positive	Negative	Negative	20	Positive	0.168	0.503	0.739	0.525	0.187	Luminal B	6.86	Intermediate	4.89	Low	6.1	Intermediate	7.7	High	6.94	High	0.619833	0.601912	-0.294324	4.43993	1.43441	-2.12841	0.941765	0.736241	3.30768	-4.39256	3.76104	2.52456	1.82143	0.578992	3.57674	0.190589	0.670044	-5.44347	-5.92672	-6.28101	-0.0819621	4.77339	0.122681
GEICAM_09-03494_UU	Postmenopausal	54.4192	3	4	G3	Positive	Negative	Positive	5	Negative	0.541	0.777	0.838	0.905	0.628	HER2-enriched	5.62	Intermediate	7.33	Intermediate	2.29	Low	5.01	Intermediate	4.91	Low	1.22164	-1.3117	0.22014	4.71216	1.72054	0.516882	-1.32367	-0.405871	2.3184	-2.02809	6.53959	0.436954	1.15904	-0.553316	4.12563	-0.799988	4.67509	1.88995	-2.20031	0.138029	-2.2975	4.54162	2.5758
GEICAM_09-03496_UU	Postmenopausal	52.7973	2.5	2	G3	Negative	Positive	Negative	5	Negative	0.388	0.658	0.812	0.762	0.399	Luminal B	5.05	Low	4.03	Low	4.21	Low	6.76	High	5.58	Intermediate	0.806916	0.945349	0.814622	5.10075	1.2234	0.0333301	0.458647	-1.08347	1.54768	-3.31035	2.7824	-0.517699	1.34846	1.04352	3.23089	-0.890699	0.315976	1.97305	-1.95493	-0.546548	-0.935145	4.18003	3.5157
GEICAM_09-03498_UU	Premenopausal	46.5205	3	1	G2	Positive	Positive	Negative	1	Negative	0.455	0.901	0.755	0.779	0.819	Luminal A	6.91	Intermediate	5.45	Low	7.38	Intermediate	3.5	Low	8.07	High	1.39432	-3.5911	2.88338	6.23583	1.76418	-1.15237	0.887007	0.829651	2.28116	-2.50752	4.39484	2.6083	1.73439	-1.6266	4.23374	2.01176	1.64351	6.11924	0.535706	3.51992	1.72509	4.29665	4.48492
GEICAM_09-03500_UU	Premenopausal	28.5452	1.8	2	G2	Positive	Positive	Negative	25	Positive	0.289	0.724	0.866	0.667	0.445	Luminal B	6.52	Intermediate	4.82	Low	6.34	Intermediate	5.94	High	6.31	Intermediate	0.428321	-1.50628	0.488659	2.99059	1.06047	0.138603	0.422012	0.145882	2.20265	-2.89119	3.68196	1.95543	1.28137	-1.55315	2.91018	0.214135	0.579339	-1.39066	-7.12839	-3.48839	0.841947	3.35128	0.713477
GEICAM_09-03502_UU	Premenopausal	47.6767	7	4	G2	Positive	Negative	Positive	20	Positive	0.491	0.778	0.89	0.839	0.595	Luminal B	7.86	High	8.08	High	3.15	Low	6.82	High	6.19	Intermediate	0.932099	-0.82102	1.38856	6.38295	2.60244	0.533247	1.80308	-0.436007	2.74599	-2.4016	7.39915	4.20581	3.18041	0.502942	3.60594	2.43424	5.48616	3.61915	-0.839029	1.73739	-7.7715	3.56212	3.51566
GEICAM_09-03504_UU	Postmenopausal	67.2658	3.7	15	G3	Negative	Negative	Positive	10	Negative	0.383	0.56	0.752	0.738	0.328	Luminal B	3.03	Low	6.04	Intermediate	2.81	Low	5.86	High	3.48	Low	0.989095	-0.969646	0.929368	3.44981	0.93638	-0.850202	1.70456	-2.98434	0.755623	-2.18669	5.06677	-3.91668	0.982316	-0.288655	3.17582	1.04391	3.06363	-1.98897	-4.06074	-3.47051	-7.44624	3.71749	1.74566
GEICAM_09-03508_UU	Postmenopausal	62.3068	4.5	10	G2	Negative	Negative	Positive	5	Negative	0.548	0.713	0.667	0.921	0.632	HER2-enriched	4.11	Low	8	High	3.46	Low	5.65	High	4.47	Low	1.24394	-0.805966	0.415785	3.23052	0.800315	-0.0861102	0.243185	1.73854	0.906565	-1.29824	7.30733	-2.10281	0.795077	1.28185	3.25558	1.27639	4.58353	2.70402	-2.14131	1.97377	-2.22132	4.13627	3.70172
GEICAM_09-03510_UU	Premenopausal	44.9288	2.5	1	G2	Positive	Positive	Negative	1	Negative	0.402	0.93	0.715	0.8	0.851	Luminal A	6.52	Intermediate	4.63	Low	7.62	High	2.23	Low	7.27	High	1.3603	-3.09596	0.187977	7.02101	-0.487878	-2.28064	-2.22263	-0.24112	1.87536	-2.70306	3.46174	1.9595	-2.84599	-2.91179	3.8563	0.453447	1.104	4.40433	-0.926851	1.6322	0.525315	4.15165	4.36763
GEICAM_09-03512_UU	Premenopausal	38.8356	1.5	1	G2	Positive	Positive	Positive	10	Negative	0.254	0.598	0.804	0.717	0.341	Luminal B	6.07	Intermediate	9.01	High	4.08	Low	5.96	High	5.46	Intermediate	1.27826	-1.26884	0.815751	4.17915	1.60648	-0.240834	4.19275	-0.406628	2.67247	-1.06413	8.4595	1.19521	1.99686	0.146909	3.47462	0.642437	5.99303	-1.82321	-3.30114	-4.10206	-5.21831	4.24946	0.863857
GEICAM_09-03514_UU	Premenopausal	48.6795	2.5	8	G3	Negative	Negative	Positive	5	Negative	0.504	0.669	0.641	0.86	0.603	HER2-enriched	4.25	Low	8.27	High	4.15	Low	5.24	Intermediate	4.35	Low	0.894287	-0.946156	1.51897	3.83371	1.44084	-0.629373	1.65451	1.33423	1.10134	-1.26971	7.61694	-1.85207	2.0952	1.96271	1.81518	2.78242	5.22933	3.91365	-1.80038	1.32346	-2.45286	3.30973	3.32408
GEICAM_09-03516_UU	Postmenopausal	53.5781	3.3	1	G3	Negative	Negative	Negative	30	Positive	0.678	0.447	0.47	0.609	0.479	Basal-like	4.28	Low	4.34	Low	2.85	Low	7.46	High	3.77	Low	0.507236	-0.561523	-0.442468	4.64657	0.470685	0.98928	4.17837	1.99149	2.0145	-0.115186	3.12748	-1.80566	5.33916	3.49256	-3.53815	5.2356	3.58079	6.67034	-2.26458	1.48633	-2.06287	3.80097	7.4572
GEICAM_09-03518_UU	Postmenopausal	54.4027	1.5	3	G3	Positive	Positive	Negative	40	Positive	0.298	0.602	0.794	0.603	0.37	Luminal B	8.2	High	4.14	Low	4.59	Low	6.93	High	6.9	High	1.36415	-0.563078	1.46983	6.71509	1.18241	0.717135	2.42001	-1.25587	2.72082	-4.31621	2.89849	4.77204	3.67092	3.52963	3.47953	3.33386	1.79117	-5.51674	-9.04592	-3.45259	-1.77791	4.52013	3.54768
GEICAM_09-03520_UU	Postmenopausal	75.6767	1.4	8	G3	Positive	Positive	Negative	15	Positive	0.328	0.733	0.83	0.719	0.522	Luminal B	7.67	High	4.99	Low	6.59	Intermediate	6.15	High	6.52	Intermediate	1.98919	-1.39818	-0.731841	4.7034	0.745225	1.29771	2.66538	-0.298261	2.39044	-4.07888	3.87639	3.88266	2.69224	2.05434	3.30873	2.5948	2.44211	1.10832	-3.41632	-1.24293	1.43317	4.80259	3.41523
GEICAM_09-03522_UU	Postmenopausal	45.5342	5	6	G3	Negative	Negative	Positive	2	Negative	0.49	0.61	0.716	0.779	0.481	HER2-enriched	4.91	Low	7.83	High	3.79	Low	6.6	High	4.57	Low	1.64972	-0.840321	0.183278	4.25149	1.43846	-0.22077	1.89411	2.23798	1.44111	-1.4453	7.10981	-0.743605	2.76066	1.67306	1.41908	2.68023	5.28319	-0.663087	-1.52365	-0.215838	-6.88131	4.15957	3.50856
GEICAM_09-03524_UU	Postmenopausal	60.9562	3	7	G2	Positive	Negative	Negative	5	Negative	0.459	0.722	0.872	0.75	0.571	Luminal B	8.53	High	4.68	Low	2.92	Low	5.64	High	6.09	Intermediate	2.6291	-1.06112	0.0591868	5.3882	1.3038	-0.777361	1.41215	1.58717	3.0381	-4.60643	3.51841	5.32989	1.49889	-0.474893	4.03456	1.32094	1.19861	-0.0438738	-5.54174	-0.806765	-3.0535	5.30308	3.37132
GEICAM_09-03526_UU	Postmenopausal	65.3014	2	7	G2	Positive	Positive	Negative	14	Negative	0.579	0.902	0.743	0.862	0.899	Luminal A	6.04	Intermediate	3.91	Low	5.84	Intermediate	4.14	Intermediate	5.94	Intermediate	1.59906	-1.70536	1.03835	4.88933	0.983554	-2.2927	-0.300424	1.03598	1.43703	-1.55415	2.64048	1.15267	0.417818	-0.5241	1.87504	1.92109	0.0794145	6.42608	0.359175	4.09176	-0.345178	4.31059	5.01074
GEICAM_09-03528_UU	Premenopausal	45.0192	2.5	1	G2	Positive	Positive	Negative	1	Negative	0.299	0.752	0.878	0.632	0.509	Luminal B	7.34	Intermediate	4.38	Low	7.19	Intermediate	5.43	High	7.53	High	2.27802	-0.873594	1.80148	5.53378	2.6687	-0.438192	1.20562	-2.97456	3.92504	-1.14035	3.17369	3.32981	1.53282	-1.62868	3.68515	0.817959	-0.254536	0.020905	-4.38311	-2.99469	-0.0943096	3.56865	3.07403
GEICAM_09-03530_UU	Premenopausal	48.0548	3.7	1	G3	Positive	Positive	Negative	5	Negative	0.263	0.729	0.876	0.676	0.436	Luminal B	7.46	Intermediate	5.36	Low	6.31	Intermediate	5.84	High	7.6	High	1.22327	-2.68208	1.30224	6.49635	0.963656	-0.596955	2.04641	-1.67593	3.35943	-3.79193	4.29464	3.53265	1.87486	-1.66831	4.23652	1.51316	2.05558	-1.46082	-4.4427	-2.65838	0.0965368	4.66197	2.16985
GEICAM_09-03532_UU	Premenopausal	33.7863	2	2	G3	Positive	Positive	Negative	5	Negative	0.418	0.843	0.899	0.757	0.628	Luminal B	7.37	Intermediate	5.9	Intermediate	6.97	Intermediate	5.91	High	7.53	High	0.917419	-1.30967	-0.150367	6.72602	1.12082	-0.616816	1.56662	-0.023189	3.55666	-3.12812	4.91087	3.37597	1.68691	-0.746639	3.30015	0.798846	2.43464	2.39075	-2.71365	0.103173	3.06494	5.2436	2.60554
GEICAM_09-03534_UU	Premenopausal	52.0466	2	8	G3	Positive	Positive	Negative	5	Negative	0.257	0.842	0.85	0.731	0.595	Luminal B	7.32	Intermediate	4.42	Low	7.78	High	5.5	High	7.7	High	2.04792	-1.7726	1.26232	6.09228	0.940727	-0.700244	1.7133	-1.93913	2.53613	-4.96223	3.22812	3.2949	2.59888	1.35975	3.97769	2.42213	2.18109	1.30279	-5.87606	-0.760847	1.5026	4.44487	2.40382
GEICAM_09-03536_UU	Premenopausal	45.4959	2	12	G3	Positive	Positive	Negative	7	Negative	0.452	0.779	0.754	0.849	0.699	HER2-enriched	6.8	Intermediate	8.06	High	5.46	Intermediate	6.19	High	6.73	High	-2.05279	-2.5205	2.18925	5.48432	1.69402	-2.75267	4.13134	-0.538887	3.63036	-0.102653	7.37937	2.41977	1.67283	1.9284	3.75575	2.81908	4.47845	6.11083	-0.305607	3.52485	-2.16489	5.18206	5.46128
GEICAM_09-03538_UU	Postmenopausal	50.7205	2	16	G3	Positive	Positive	Positive	10	Negative	0.339	0.609	0.769	0.752	0.383	Luminal B	5.31	Intermediate	8.3	High	4.17	Low	5.7	High	5.15	Low	0.930183	-0.986229	0.749473	4.07079	1.13522	-0.833295	3.27344	1.96929	1.57767	-2.09001	7.64894	-0.0825819	1.72493	-0.818622	2.89236	0.72107	4.87331	-1.76804	-6.4562	-5.7552	-2.54515	3.53882	0.931906
GEICAM_09-03540_UU	Postmenopausal	66.1973	3.5	10	G2	Positive	Positive	Negative	1	Negative	0.144	0.737	0.777	0.57	0.508	Luminal B	8.3	High	4.64	Low	8.63	High	5.38	High	8.36	High	2.12421	-1.06915	3.62133	6.09892	1.54593	-2.96178	1.29552	-1.87856	2.92477	-2.98189	3.4743	4.93914	2.20872	-1.61194	4.35068	1.5276	0.518074	-3.86032	-5.72276	-3.47818	1.11813	4.74434	2.30347
GEICAM_09-03542_UU	Postmenopausal	52.6329	3	10	G2	Positive	Positive	Negative	1	Negative	0.443	0.869	0.809	0.858	0.752	Luminal A	7.78	High	4.65	Low	5.25	Intermediate	5.27	Intermediate	7.33	High	1.74719	-1.52876	0.519012	5.9542	1.49428	-1.21141	1.66699	-0.00313543	2.26255	-3.09373	3.49086	4.07017	3.35848	2.47201	3.7359	2.90801	2.12612	4.57931	-1.2087	1.85426	-0.754832	4.35587	3.78677
GEICAM_09-03544_UU	Premenopausal	50.4438	1.5	4	GX	Positive	Positive	Negative	1	Negative	0.298	0.903	0.691	0.768	0.789	Luminal A	6.81	Intermediate	5.01	Low	7.33	Intermediate	2.6	Low	7.7	High	0.797015	-2.11423	1.2951	6.2289	1.07197	-2.91843	-3.29246	0.116822	2.96794	-2.40065	3.89127	2.44418	-2.79034	-2.29131	3.98669	0.297765	0.78839	3.94311	-1.07274	1.91182	1.70758	4.47641	1.7573
GEICAM_09-03546_UU	Postmenopausal	61.1534	2.5	6	G3	Positive	Positive	Negative	25	Positive	0.438	0.808	0.913	0.738	0.611	Luminal B	7.96	High	5.07	Low	3.87	Low	5.48	High	6.67	Intermediate	0.560577	-1.26781	0.257788	5.09746	1.26373	-0.616205	0.411241	-0.327488	2.52405	-3.23257	3.96557	4.37111	0.617924	-2.27805	2.72793	0.457743	0.284426	1.80702	-3.13387	-0.714987	2.06709	5.21652	2.92388
GEICAM_09-03548_UU	Premenopausal	47.4192	1.3	1	G2	Positive	Positive	Negative	NA	NA	0.423	0.894	0.648	0.806	0.89	Luminal A	6.35	Intermediate	5.12	Low	6.67	Intermediate	2.09	Low	6.5	Intermediate	0.814658	-3.07905	0.780296	5.47341	1.07335	-2.22831	-2.5998	0.999556	1.5427	-1.37549	4.02296	1.66583	-6.80688	-0.924118	2.1351	1.39891	0.881713	6.26238	-0.712266	3.68397	-0.410129	4.16472	5.44287
GEICAM_09-03550_UU	Premenopausal	46.7068	1.7	3	G2	Negative	Positive	Positive	5	Negative	0.289	0.816	0.786	0.777	0.598	Luminal A	6.37	Intermediate	8.81	High	7.55	High	5.52	High	6.66	Intermediate	1.65075	-0.89301	-0.126819	4.5216	1.39432	0.390211	3.01692	0.245696	2.41355	-1.65612	8.23521	1.69798	2.8203	0.502839	3.68724	1.69313	5.08169	0.510161	-4.29601	-0.338376	0.210999	3.94615	2.03079
GEICAM_09-03552_UU	Premenopausal	51.5479	1.3	3	G2	Positive	Positive	Negative	1	Negative	0.35	0.875	0.712	0.795	0.77	Luminal A	7.7	High	5.39	Low	6.32	Intermediate	3.22	Low	7.8	High	1.71536	-3.68858	1.38743	6.31206	1.32544	-5.27335	1.36077	0.441713	2.12175	-2.77633	4.3326	3.941	2.42926	1.00537	3.94968	2.42597	2.2907	5.90059	0.0846704	3.48854	0.731067	4.35547	4.32152
GEICAM_09-03554_UU	Premenopausal	47.5808	3	3	G3	Negative	Negative	Positive	60	Positive	0.731	0.305	0.426	0.494	0.295	Basal-like	3.88	Low	4.51	Low	2.3	Low	7.81	High	1.97	Low	2.40514	0.532272	0.358254	2.7378	0.319864	3.3532	0.824231	2.67174	0.675783	-1.99062	3.32449	-2.48486	3.18131	0.293092	-6.26351	3.09818	2.20579	-1.23975	-3.52035	0.224309	-4.90321	3.46551	5.87695
GEICAM_09-03556_UU	Premenopausal	48.0548	0.8	1	G2	Positive	Negative	Positive	1	Negative	0.551	0.826	0.864	0.92	0.69	HER2-enriched	6.08	Intermediate	7.06	Intermediate	3.08	Low	5.76	High	5.79	Intermediate	1.28135	-0.633355	0.252467	5.88744	0.982983	0.0357835	2.42458	-1.09145	2.30959	-1.85076	6.23263	1.21855	2.46962	0.610806	3.45638	2.61134	4.50051	3.22213	-1.55447	1.0893	-1.995	4.43339	2.78363
GEICAM_09-03558_UU	Premenopausal	36.9068	1.5	4	G2	Positive	Positive	Negative	0	Negative	0.379	0.885	0.746	0.809	0.78	Luminal A	6.96	Intermediate	5.32	Low	6.93	Intermediate	4.5	Intermediate	7.63	High	0.978425	-2.51355	0.556634	6.31645	0.895843	-1.9054	1.87857	-0.0234751	2.50691	-2.07165	4.24943	2.70018	2.8767	1.71152	4.13009	3.03681	2.43663	4.97044	-0.969341	1.844	1.40605	4.60658	4.29377
GEICAM_09-03560_UU	Premenopausal	39.326	11	13	G3	Negative	Negative	Positive	30	Positive	0.313	0.477	0.625	0.678	0.29	HER2-enriched	3.73	Low	8.6	High	3.32	Low	6.45	High	4.55	Low	0.97705	-0.576436	-0.765057	3.83002	0.757351	0.872827	1.65086	0.2737	1.92511	-1.50597	7.99072	-2.73708	2.91331	4.13014	3.39752	2.80077	6.44521	-4.26135	-2.12529	-2.61573	-4.64097	3.97582	2.6007
GEICAM_09-03562_UU	Premenopausal	38.326	1.5	8	G3	Positive	Positive	Negative	1	Negative	0.334	0.909	0.898	0.793	0.67	Luminal A	7.72	High	5.12	Low	6.51	Intermediate	3.78	Low	7.89	High	1.04779	-2.95468	0.602368	6.31058	1.28746	-1.22784	-0.298779	-2.13539	2.61571	-3.83499	4.01887	3.97526	-0.404154	-2.10559	3.69456	0.543396	1.13262	0.712051	-5.77013	-1.22341	1.49921	4.54512	1.14138
GEICAM_09-03564_UU	Postmenopausal	66.7233	2	3	G2	Positive	Positive	Negative	5	Negative	0.455	0.913	0.884	0.837	0.75	Luminal A	7.39	Intermediate	5.29	Low	5.98	Intermediate	4.96	Intermediate	7.37	High	0.732384	-1.77988	0.646574	5.87642	1.48134	-1.62017	1.20311	-0.880693	2.78277	-2.54658	4.21839	3.4208	2.27029	0.0134017	4.15566	1.9512	0.916456	3.3347	-2.64373	1.28273	1.22054	4.78276	3.22682
GEICAM_09-03566_UU	Postmenopausal	51.2438	2	1	G3	Positive	Negative	Negative	1	Negative	0.573	0.906	0.826	0.889	0.838	Luminal A	7.06	Intermediate	5.34	Low	4.35	Low	4.99	Intermediate	7.08	High	1.57892	-1.71367	1.01026	5.88745	1.68834	-1.07507	-0.971624	1.10303	1.23433	-1.75833	4.2707	2.85786	-0.238189	-1.11651	3.19156	1.11569	1.66452	5.60524	0.457414	3.14037	0.452847	7.71892	3.52953
GEICAM_09-03568_UU	Postmenopausal	43.2795	2	6	G3	Positive	Positive	Negative	10	Negative	0.375	0.876	0.824	0.804	0.699	Luminal A	6.64	Intermediate	5.1	Low	7.07	Intermediate	5.53	High	7.18	High	0.771067	-1.32449	0.21108	4.12665	0.8741	-0.251924	1.32316	0.00138185	3.08105	-2.66761	3.99585	2.15297	2.15469	0.856757	3.22127	1.40797	2.20412	4.10015	-0.632238	1.55898	2.30777	4.40331	2.57893
GEICAM_09-03570_UU	Premenopausal	54.9507	1.9	2	G3	Negative	Negative	Positive	30	Positive	0.368	0.534	0.652	0.741	0.392	HER2-enriched	4.81	Low	9.44	High	4.09	Low	8.9	High	6.68	Intermediate	3.37745	1.06924	2.38606	5.46101	3.61606	3.06084	3.3689	4.65381	3.47552	-0.318866	8.95184	-0.925063	3.94118	4.13126	4.56432	3.95718	7.12747	-0.92075	-3.54814	-2.10151	-2.19798	5.66767	4.67308
GEICAM_09-03572_UU	Premenopausal	40.4904	3	11	G1	Positive	Positive	Negative	18	Positive	0.625	0.825	0.657	0.849	0.873	Normal_Like	5.55	Intermediate	4.71	Low	5.45	Intermediate	3.92	Intermediate	5.35	Intermediate	1.52136	-1.85062	-0.0431759	5.72474	1.24508	-0.769695	-1.07659	2.10587	1.74649	-1.40971	3.54924	0.326506	-0.694739	-1.98575	2.0778	2.05576	1.12763	7.04387	2.35895	4.47976	-0.406489	4.65056	5.80562
GEICAM_09-03574_UU	Premenopausal	34.0521	2.5	6	G2	Positive	Negative	Negative	18	Positive	0.504	0.86	0.89	0.928	0.7	HER2-enriched	5.58	Intermediate	7.6	High	4.74	Low	5.07	Intermediate	5.65	Intermediate	0.477438	-0.857378	0.715126	3.94542	0.836546	-0.255922	-0.243837	-0.0620585	1.69903	-2.18922	6.84678	0.377087	1.0632	-0.545022	3.17077	0.00966683	5.00681	1.83563	-3.17202	0.324203	-0.468366	3.87251	1.36624
GEICAM_09-03576_UU	Postmenopausal	69.3562	2.5	2	G2	Positive	Positive	Negative	1	Negative	0.549	0.897	0.822	0.822	0.798	Luminal A	7.42	Intermediate	4.2	Low	6.09	Intermediate	5.43	High	7.18	High	1.3893	-1.18657	0.184964	4.73017	1.73219	-0.316889	-0.28009	0.751537	3.35866	-2.32619	2.97686	3.47173	0.542335	-2.07966	3.03187	0.577457	0.145543	4.96264	0.217656	2.99511	0.598984	5.90307	2.78254
GEICAM_09-03578_UU	Postmenopausal	53.0767	4.5	2	G1	Positive	Positive	Negative	1	Negative	0.605	0.834	0.671	0.791	0.923	Normal_Like	6.5	Intermediate	4.57	Low	5.73	Intermediate	3.47	Low	5.91	Intermediate	0.637253	-1.99077	0.398081	6.30282	0.536558	-0.258578	-2.0639	1.64535	1.2759	-0.518978	3.39548	1.92478	-3.81929	-0.994821	1.79612	1.60757	1.05889	7.16453	0.639492	4.42449	-0.263233	4.96248	5.28049
GEICAM_09-03580_UU	Postmenopausal	57.7233	6	1	G3	Negative	Negative	Negative	28	Positive	0.826	0.6	0.564	0.771	0.716	Basal-like	3.79	Low	4.47	Low	3.91	Low	5.85	High	4.03	Low	1.26958	-1.37574	0.869331	4.12001	0.0367311	0.46782	0.675728	2.58799	0.957179	-1.33508	3.2784	-2.63656	1.66334	-1.50752	1.21308	5.23012	2.15475	5.81437	0.745585	4.2156	-2.28228	4.76202	6.50768
GEICAM_09-03582_UU	Postmenopausal	67.4932	2.4	1	G3	Positive	Positive	Negative	1	Negative	0.403	0.813	0.898	0.808	0.609	Luminal B	7.99	High	5.13	Low	6.38	Intermediate	5.46	High	7.51	High	1.20152	-1.80172	1.49516	5.46615	1.7616	-0.822383	1.62294	-0.222225	2.87639	-2.42782	4.03454	4.42618	1.80062	-0.0151869	3.68908	1.81232	1.05942	0.888484	-3.74425	-1.40126	-1.45604	4.90114	3.75486
GEICAM_09-03584_UU	Postmenopausal	69.5945	1	1	G2	Positive	Negative	Negative	5	Negative	0.448	0.765	0.772	0.75	0.672	Luminal B	5.74	Intermediate	3.49	Low	3.53	Low	2.77	Low	4.74	Low	0.246546	-2.7099	0.745679	5.69762	1.37497	-0.295899	-2.2707	-4.57551	1.74511	-1.57441	2.15628	0.644564	-0.758812	-3.31628	0.250841	2.07405	-0.319309	-2.73721	-5.43951	-1.46987	-0.908855	4.23909	2.7626
GEICAM_09-03586_UU	Postmenopausal	58.3507	3	4	G2	Positive	Positive	Negative	11	Negative	0.306	0.882	0.882	0.797	0.613	Luminal A	7.59	Intermediate	5.12	Low	7.2	Intermediate	5.47	High	7.67	High	1.54835	-1.06545	0.574622	4.25819	1.24343	-0.823508	0.634567	-1.11533	3.99837	-3.56301	4.02301	3.75399	1.66183	-0.950431	4.32973	1.02396	1.72898	1.76514	-3.04511	0.0765291	1.17714	4.91346	2.91613
GEICAM_09-03588_UU	Postmenopausal	53.389	3.5	25	G2	Positive	Negative	Negative	14	Negative	0.266	0.675	0.869	0.613	0.368	Luminal B	7.86	High	4.54	Low	5.87	Intermediate	7.24	High	7.49	High	1.32555	-0.195881	1.18727	5.98129	0.97763	-2.11298	0.525238	-0.915163	2.90905	-4.07797	3.36176	4.203	2.15146	-0.386357	3.91788	0.798658	0.643118	-1.58115	-4.02082	-3.7431	0.95174	3.98658	2.33774
GEICAM_09-03590_UU	Postmenopausal	65.5644	2.4	8	G2	Positive	Negative	Positive	15	Positive	0.511	0.779	0.785	0.922	0.657	HER2-enriched	5.57	Intermediate	7.93	High	2.9	Low	5.69	High	4.83	Low	1.02681	-0.620361	-0.217924	4.18503	0.204329	-0.705452	0.274507	0.786913	1.15108	-1.11919	7.22924	0.352419	1.75714	1.85418	3.20926	1.05471	4.67495	1.85101	-2.18584	0.407477	-2.92642	3.65184	2.67426
GEICAM_09-03592_UU	Premenopausal	48.3945	5	4	G2	Positive	Positive	Negative	12	Negative	0.441	0.93	0.841	0.848	0.751	Luminal A	6.47	Intermediate	4.48	Low	7.05	Intermediate	5.11	Intermediate	6.86	High	1.11558	-1.05165	1.35336	5.52483	2.06713	-0.979973	0.666867	-0.635105	2.57548	-2.57714	3.29219	1.86869	1.87046	-2.38833	3.5945	1.06673	0.0382904	3.06575	-1.393	1.41733	0.0994729	4.33194	4.20727
GEICAM_09-03594_UU	Premenopausal	34.1589	1.8	6	G2	Positive	Positive	Negative	22	Positive	0.472	0.878	0.875	0.88	0.734	HER2-enriched	6.11	Intermediate	4.29	Low	4.74	Low	4.79	Intermediate	5.83	Intermediate	1.44521	-1.66331	0.583539	5.821	1.68527	-1.17633	0.182838	0.179393	2.28114	-2.60496	3.07943	1.2585	0.738925	-0.417778	3.04643	1.05678	0.290965	1.88988	-3.79966	-0.718382	-0.0330885	4.50187	2.48866
GEICAM_09-03596_UU	Postmenopausal	46.9178	3.8	12	G2	Positive	Positive	Positive	28	Positive	0.42	0.866	0.867	0.89	0.692	HER2-enriched	7.59	Intermediate	6.11	Intermediate	3.21	Low	5.37	High	6.71	High	2.59055	-1.39549	-0.511054	5.28089	2.21729	-0.994438	2.57905	-0.958589	2.60066	-2.42681	5.15237	3.75633	2.74956	0.924033	4.29646	1.96824	2.88399	3.65367	-2.49381	1.63967	0.262634	4.24004	3.82189
GEICAM_09-03619_UU	Premenopausal	51.4877	4	1	G1	Positive	Positive	Negative	5	Negative	0.254	0.847	0.871	0.695	0.592	Luminal B	7.3	Intermediate	4.78	Low	7.85	High	5.42	High	8	High	1.13996	-1.2875	1.45162	5.81583	0.820093	-1.45674	1.12285	-3.58594	1.31414	-5.00944	3.63676	3.27005	2.49382	-0.0410075	3.99606	1.20258	1.37059	1.16843	-3.38691	-1.10458	2.34864	4.02989	2.01642
GEICAM_09-03621_UU	Premenopausal	38.5096	3	2	G1	Positive	Positive	Negative	1	Negative	0.296	0.878	0.825	0.776	0.674	Luminal A	6.47	Intermediate	4.13	Low	6.78	Intermediate	4.26	Intermediate	6.85	High	0.806893	-2.32488	0.352473	4.53012	0.995743	-1.70022	1.15103	-2.02292	1.41021	-3.65169	2.89079	1.87446	2.17854	0.834614	3.01699	2.21279	1.2195	0.652908	-5.01138	-1.47917	1.73403	3.62955	2.14032
GEICAM_09-03623_UU	Postmenopausal	62.5945	2.2	2	G3	Negative	Negative	Negative	1	Negative	0.454	0.726	0.682	0.851	0.64	HER2-enriched	4.26	Low	5.46	Low	3.1	Low	4.61	Intermediate	4.9	Low	0.71144	-0.560888	-0.873757	3.3827	0.779885	-0.34415	1.02593	2.23872	0.981951	-1.4521	4.41393	-1.84927	1.71197	1.87512	2.28362	1.83954	1.70635	-0.618734	-6.03645	1.0943	-0.716895	3.88367	2.0864
GEICAM_09-03625_UU	Postmenopausal	50.463	1.5	1	G3	Negative	Negative	Positive	30	Positive	0.344	0.582	0.746	0.729	0.352	Luminal B	4.78	Low	6.68	Intermediate	1.82	Low	6.2	High	4.14	Low	1.98889	-1.04469	-0.225452	3.58324	0.729837	-1.27608	0.731812	-0.751496	0.802781	-1.98846	5.80686	-0.966893	1.93936	1.32254	3.15741	0.97719	2.91865	-3.20731	-6.27815	-3.66803	-1.19529	3.7737	0.205255
GEICAM_09-03627_UU	Postmenopausal	47.1507	5	7	G3	Negative	Negative	Positive	1	Negative	0.375	0.7	0.687	0.84	0.567	HER2-enriched	4.49	Low	8.28	High	3.48	Low	4.99	Intermediate	5.08	Low	-0.157148	-1.56362	0.0544145	2.78142	1.18454	-1.44832	0.85442	1.57342	1.74475	-0.77709	7.62953	-1.44999	1.57899	2.814	3.41146	2.32991	5.70637	2.31378	-1.02242	0.334691	-0.619653	3.59347	1.92856
GEICAM_09-03629_UU	Premenopausal	40.3479	2.5	1	G2	Positive	Positive	Negative	1	Negative	0.403	0.874	0.76	0.837	0.772	Luminal A	6.92	Intermediate	5.18	Low	6.16	Intermediate	4.41	Intermediate	7.21	High	0.942927	-2.53581	0.851328	5.87028	2.10485	-2.02238	2.16439	0.684963	2.55033	-2.28952	4.09269	2.62475	2.99425	1.73287	3.82887	3.04738	2.69799	4.97582	-0.336288	2.29015	1.87286	4.68903	3.25893
GEICAM_09-03631_UU	Premenopausal	49.7151	7.5	9	G3	Negative	Negative	Negative	50	Positive	0.818	0.516	0.513	0.683	0.549	Basal-like	3.78	Low	2.77	Low	2.35	Low	6.59	High	2.21	Low	1.683	-0.39254	-0.224797	4.3563	0.9813	1.18641	1.38276	1.2808	0.416617	-2.09015	1.33799	-2.65619	2.9649	1.29179	-5.99694	3.66748	1.37769	1.09056	-2.49263	3.85123	-5.67907	3.58279	6.1431
GEICAM_09-03635_UU	Premenopausal	40.7863	1.2	1	G2	Positive	Positive	Negative	3	Negative	0.518	0.83	0.766	0.803	0.747	Luminal A	7	Intermediate	5.33	Low	6.06	Intermediate	5.94	High	7.13	High	0.539113	-2.40706	0.182009	4.68869	1.02099	-0.775739	2.07196	0.815621	2.82516	-2.14124	4.2612	2.75656	3.00669	2.10021	3.39302	2.77622	1.93367	5.73215	0.689625	3.02239	0.831735	4.58427	4.9966
GEICAM_09-03637_UU	Premenopausal	43.3753	2	1	G3	Positive	Positive	Negative	35	Positive	0.483	0.676	0.756	0.73	0.492	Luminal B	6.28	Intermediate	4.41	Low	6.24	Intermediate	7.63	High	5.37	Intermediate	0.469568	-0.227942	0.335441	2.45473	1.81521	-0.243727	1.56178	1.87908	2.44579	-2.63779	3.20977	1.55818	2.15693	-1.19042	3.22528	1.53935	0.232494	2.6131	-0.506256	3.16278	-4.61366	3.95243	1.55972
GEICAM_09-03639_UU	Premenopausal	49.0575	2.5	1	GX	Negative	Negative	Negative	1	Negative	0.691	0.589	0.62	0.729	0.552	HER2-enriched	4.06	Low	3.02	Low	3.36	Low	6	High	3.29	Low	0.94904	-2.83291	-0.390133	5.73692	0.225601	0.734257	2.02163	-0.752305	2.12893	-2.52739	1.62106	-2.17873	2.87937	1.75262	-4.94472	3.52521	1.58485	5.86488	-0.582399	0.43706	-5.16196	3.9096	7.49915
GEICAM_09-03641_UU	Premenopausal	42.0658	2.5	4	G2	Positive	Positive	Negative	5	Negative	0.45	0.948	0.849	0.821	0.781	Luminal A	7.31	Intermediate	4.28	Low	7.37	Intermediate	4.97	Intermediate	7.6	High	1.68365	-1.79699	1.1371	6.17154	2.03833	-0.391673	-0.577806	-1.5269	3.01244	-2.18649	3.06546	3.27887	-1.08941	-1.81259	3.83914	1.13829	-0.805177	3.26837	-1.64785	1.52411	0.753509	4.45398	3.51615
GEICAM_09-03643_UU	Postmenopausal	57.5918	2	3	G2	Positive	Positive	Negative	6	Negative	0.423	0.899	0.785	0.802	0.769	Luminal A	8.14	High	5.35	Low	7.9	High	5.66	High	8.36	High	2.06803	-1.87684	0.662386	6.31924	2.42217	-0.479891	2.2568	1.21717	2.85538	-2.44262	4.28084	4.66856	2.76884	-0.397459	3.95039	2.72073	1.88402	4.85223	0.329994	2.66718	0.0933762	4.66827	4.39521
GEICAM_09-03645_UU	Postmenopausal	55.6466	8	1	GX	Positive	Negative	Negative	0	Negative	0.537	0.847	0.799	0.898	0.751	HER2-enriched	5.94	Intermediate	4.97	Low	4.66	Low	5.09	Intermediate	6.71	High	1.29708	-1.84772	1.05892	6.40833	0.973367	-2.00433	1.76397	0.902383	2.58761	-2.08102	3.84937	0.98288	2.38118	1.21781	3.8562	2.66519	2.23125	5.22779	0.0496884	2.93273	-2.08895	4.60559	3.55928
GEICAM_09-03650_UU	Postmenopausal	65.3671	2.3	3	G2	Negative	Negative	Negative	40	Positive	0.664	0.465	0.398	0.618	0.526	Basal-like	3.4	Low	4.83	Low	2.72	Low	7.41	High	3.59	Low	1.22856	1.00397	-0.347792	2.7439	1.50056	-0.379411	3.2696	3.89276	2.30421	0.23448	3.69551	-3.28854	4.19067	2.66538	-3.51567	5.26566	2.79335	9.27512	0.652703	4.23522	-1.47846	2.8998	7.69098
GEICAM_09-03654_UU	Postmenopausal	57.1205	3	1	G2	Positive	Positive	Negative	10	Negative	0.273	0.874	0.826	0.744	0.638	Luminal A	8.27	High	4.79	Low	8.46	High	5.34	High	8.56	High	1.30134	-2.30075	0.829396	6.11487	0.131176	0.475656	1.8119	-2.29582	3.39611	-3.03577	3.63991	4.88662	2.43594	0.746068	3.80094	2.13412	2.00543	2.22656	-5.49842	-0.228092	1.52897	4.54679	3.22252
GEICAM_09-03656_UU	Postmenopausal	64.9808	1.3	4	G1	Positive	Positive	Negative	1	Negative	0.367	0.896	0.789	0.787	0.746	Luminal A	7.9	High	4.65	Low	8.28	High	4.62	Intermediate	8.16	High	1.481	-2.27418	0.595609	5.93134	2.06395	-2.45671	1.86915	-0.867557	2.35907	-2.22719	3.48698	4.27952	2.40833	1.06732	3.31618	2.65724	1.86444	4.77473	-2.4054	1.79082	1.3865	4.67356	3.43539
GEICAM_09-03658_UU	Postmenopausal	60.8493	2	4	GX	Positive	Positive	Negative	15	Positive	0.37	0.918	0.733	0.823	0.821	Luminal A	8.29	High	5.03	Low	7.39	Intermediate	3.79	Low	8.33	High	1.69387	-3.60139	1.50056	5.26929	1.50821	-1.30595	1.28136	-0.663301	2.90868	-1.96238	3.91965	4.92492	1.86342	-0.403247	4.3157	2.74741	1.53665	6.0304	-1.07378	3.51313	-0.343784	5.07157	4.48798
GEICAM_09-03660_UU	Postmenopausal	60.9863	8	5	G2	Positive	Negative	Negative	10	Negative	0.271	0.63	0.83	0.661	0.396	Luminal B	8.27	High	6.43	Intermediate	3.83	Low	7.23	High	7.05	High	0.571633	-0.0485993	1.59965	4.80348	1.72782	-0.0882449	3.48955	-0.62329	3.74952	-3.18927	5.51729	4.90171	4.00852	1.48618	5.61364	3.4826	3.28241	-0.487981	-5.65761	-0.170214	-4.10425	4.75188	2.43148
GEICAM_09-03662_UU	Postmenopausal	61.4877	2	5	G2	Positive	Positive	Negative	5	Negative	0.371	0.86	0.855	0.779	0.68	Luminal A	7.77	High	4.52	Low	6.31	Intermediate	5.51	High	7.54	High	1.85558	-1.86228	0.265076	5.69625	1.16992	-1.46187	1.53437	-1.94976	2.27216	-3.14697	3.33246	4.04703	2.64808	1.98182	3.92365	2.90897	1.31605	2.50692	-2.74255	0.25403	0.987969	4.28675	3.63039
GEICAM_09-03664_UU	Postmenopausal	58.9315	2.5	4	G3	Positive	Negative	Negative	10	Negative	0.458	0.797	0.835	0.85	0.585	HER2-enriched	6.95	Intermediate	4.94	Low	3.61	Low	6.36	High	6.22	Intermediate	1.40941	-0.370239	0.497593	5.26867	1.66359	-1.08433	-1.14717	-0.59471	3.28728	-3.45965	3.81177	2.68049	1.45201	1.68955	4.18061	1.18055	1.02138	3.61168	-1.23321	1.72535	-4.09352	4.8881	3.81683
GEICAM_09-03666_UU	Premenopausal	47.2959	2.1	23	G3	Positive	Positive	Positive	5	Negative	0.389	0.713	0.773	0.845	0.529	HER2-enriched	6.12	Intermediate	9.15	High	5.21	Intermediate	7.31	High	6.48	Intermediate	0.461	-0.0013358	0.546387	3.82937	2.28385	-0.891144	2.22643	0.496485	4.14351	0.234276	8.6189	1.28848	2.18132	2.1299	4.11877	1.09167	5.97014	4.26487	-0.490378	2.06073	-2.00257	5.44671	3.96629
GEICAM_09-03669_UU	Premenopausal	45.0082	3.2	4	G3	Positive	Positive	Negative	1	Negative	0.541	0.899	0.75	0.871	0.866	Luminal A	6.41	Intermediate	4.05	Low	6.36	Intermediate	4.16	Intermediate	6.6	Intermediate	1.34235	-2.6212	0.581563	5.69165	0.953247	-1.4874	0.474244	0.627005	2.15116	-1.16653	2.80087	1.76576	1.05182	0.279192	3.16878	1.81138	-0.17491	5.67708	-0.305303	3.18327	-1.44214	4.19473	4.36858
GEICAM_09-03672_UU	Postmenopausal	68.0493	1.8	9	G3	Positive	Positive	Negative	1	Negative	0.544	0.885	0.754	0.832	0.848	Luminal A	7.03	Intermediate	4.88	Low	5.75	Intermediate	4.34	Intermediate	6.54	Intermediate	1.41726	-2.46688	0.907758	6.45814	1.8048	-1.39108	-1.07459	0.945567	1.38091	-1.07385	3.74403	2.81836	0.317385	-1.92419	3.61817	1.34571	0.0321815	6.05403	0.833211	3.67901	-0.738432	4.36943	3.95276
GEICAM_09-03674_UU	Premenopausal	47.9753	2.5	3	G2	Positive	Positive	Negative	25	Positive	0.428	0.808	0.893	0.755	0.584	Luminal B	6.27	Intermediate	4.34	Low	5.26	Intermediate	6.75	High	6.47	Intermediate	0.651083	-0.456143	0.49634	4.15109	1.75185	-1.73222	1.17605	-0.440587	3.54311	-3.36656	3.12758	1.53697	1.60049	0.446869	3.12625	0.934055	0.806479	3.06682	-1.56937	1.05533	1.34974	4.50335	2.96661
GEICAM_09-03676_UU	Premenopausal	46.0521	2.7	3	G3	Positive	Negative	Negative	20	Positive	0.343	0.561	0.68	0.622	0.42	Luminal B	6.76	Intermediate	4.05	Low	2.36	Low	6.95	High	5.47	Intermediate	1.53942	-1.7735	-0.657381	3.30985	0.78237	-0.212153	3.02255	2.03377	2.80952	-3.74525	2.79834	2.36017	4.43522	3.44726	2.88006	3.90679	2.77519	-4.92511	-7.62741	-4.99627	-1.68918	3.69621	3.44305
GEICAM_09-03678_UU	Premenopausal	42.7397	3	1	G2	Positive	Positive	Negative	1	Negative	0.493	0.891	0.835	0.895	0.769	HER2-enriched	6.52	Intermediate	4.6	Low	5.62	Intermediate	5.07	Intermediate	6.46	Intermediate	0.815379	-0.907029	0.548927	5.00066	0.596677	-2.15597	1.74521	0.942741	2.23536	-2.84821	3.42883	1.95432	2.40002	0.565024	3.09014	2.4472	1.66945	3.69099	-2.10165	1.57643	0.0873898	3.73647	3.8357
GEICAM_09-03680_UU	Premenopausal	48.4164	0.8	1	G1	Negative	Negative	Negative	1	Negative	0.472	0.845	0.584	0.784	0.939	Normal_Like	6.78	Intermediate	4.91	Low	6.26	Intermediate	0.93	Low	6.32	Intermediate	2.09166	-4.16113	0.47097	6.06058	1.15204	-2.81207	-3.5667	2.21249	1.57898	-0.387426	3.78506	2.38473	-3.68394	-2.39517	2.7096	2.05873	1.6012	6.40653	1.3292	5.5031	-0.497415	4.50369	6.62695
GEICAM_09-03682_UU	Premenopausal	41.1534	1.5	2	G2	Positive	Positive	Negative	1	Negative	0.149	0.784	0.787	0.682	0.514	Luminal B	6.57	Intermediate	5.64	Intermediate	6.7	Intermediate	3.83	Low	7.29	High	1.1463	-2.37067	-0.0661074	6.14772	-0.67331	-1.82078	-1.6364	-2.44567	2.28757	-2.94686	4.61295	2.03948	-1.14042	-0.173142	3.821	-0.280985	1.83875	-3.08001	-4.29	-5.18265	1.18735	3.77535	0.865575
GEICAM_09-03684_UU	Premenopausal	46.1507	3	3	G2	Negative	Negative	Negative	5	Negative	0.332	0.631	0.823	0.656	0.406	Luminal B	6.66	Intermediate	4.87	Low	3.1	Low	7.44	High	5.91	Intermediate	1.27787	0.0311508	1.46997	5.03567	1.61205	0.930218	2.78958	-2.97154	2.58713	-4.15333	3.73203	2.18184	3.0275	2.36481	3.71574	3.09038	2.4955	-2.40864	-8.60906	-4.91321	1.11518	4.05398	3.29572
GEICAM_09-03688_UU	Premenopausal	45.9753	2	1	G3	Negative	Positive	Negative	20	Positive	0.66	0.616	0.566	0.747	0.63	HER2-enriched	2.8	Low	3.37	Low	4.53	Low	4.46	Intermediate	3.24	Low	0.315171	-2.3802	0.505211	4.88681	1.2136	-0.0303415	1.49108	-1.46729	1.91367	0.103409	2.02831	-4.29399	2.11494	0.124948	-4.29015	3.38695	-0.303314	7.07019	-3.70689	5.74828	-3.51061	4.23601	3.71235
GEICAM_09-03690_UU	Postmenopausal	56.3178	2	1	G3	Positive	Positive	Negative	1	Negative	0.581	0.893	0.903	0.919	0.756	HER2-enriched	7.06	Intermediate	6.12	Intermediate	6.35	Intermediate	6.2	High	7.3	High	1.0084	-1.93676	0.488672	6.46451	1.56808	-0.384462	1.76189	0.313381	3.59254	-2.56765	5.1592	2.85793	1.59617	0.124496	3.5885	1.35488	2.15996	3.80123	-0.668071	2.64477	-2.52921	4.82395	3.74504
GEICAM_09-03701_UU	Premenopausal	39.5699	2	6	GX	Positive	Positive	Negative	1	Negative	0.447	0.894	0.776	0.83	0.772	Luminal A	7.05	Intermediate	4.5	Low	6.59	Intermediate	5.08	Intermediate	7.11	High	1.50892	-1.2523	0.355638	6.15026	1.21239	0.014455	-1.52168	2.50425	2.03651	-2.10407	3.30982	2.84211	-0.761101	-2.63711	4.6217	0.991425	1.21759	3.00905	-1.66651	1.46436	1.02987	4.62997	2.38236
GEICAM_09-03705_UU	Postmenopausal	53.0932	6	3	G2	Negative	Negative	Negative	0	Negative	0.622	0.642	0.544	0.816	0.718	HER2-enriched	4.52	Low	4.16	Low	3.51	Low	5.15	Intermediate	4.04	Low	0.850249	-1.46014	-0.336423	4.32003	1.45304	-1.06861	-1.11818	2.35848	1.63568	4.05373	2.92655	-1.40015	-0.100648	-0.575032	2.04687	1.74255	0.821715	4.45473	1.01603	2.95203	-4.41316	4.18502	3.6207
GEICAM_09-03707_UU	Premenopausal	37.6411	3.3	8	G3	Positive	Negative	Negative	1	Negative	0.56	0.809	0.786	0.881	0.759	HER2-enriched	6.85	Intermediate	7.72	High	3.76	Low	6.03	High	6.37	Intermediate	0.861302	-0.950473	0.575451	4.72917	1.83122	0.246584	2.05229	0.527455	2.63153	-1.45281	6.99313	2.5006	2.79543	1.14552	3.45897	3.38949	4.38389	4.69045	-0.932519	3.78206	-2.75459	4.51974	4.63641
GEICAM_09-03709_UU	Postmenopausal	69.474	2.5	5	G2	Positive	Positive	Negative	1	Negative	0.493	0.908	0.891	0.851	0.729	Luminal A	7.99	High	4.78	Low	5.54	Intermediate	4.92	Intermediate	7.41	High	1.48906	-1.68213	0.668305	4.56222	1.10351	-0.825541	-0.693304	-1.13557	2.14064	-3.02963	3.62829	4.41579	0.932863	-2.74743	3.70687	1.02956	-0.0650149	3.70499	-2.22437	1.76823	0.604545	4.56765	3.04591
GEICAM_09-03711_UU	Postmenopausal	54.8712	1.5	10	G3	Positive	Positive	Positive	1	Negative	0.373	0.499	0.577	0.67	0.382	HER2-enriched	3.55	Low	8.45	High	3	Low	6.2	High	4.8	Low	1.09088	-1.49985	-0.630299	3.65346	1.58877	-0.147767	4.13592	2.30134	3.14131	-1.61333	7.82749	-3.03457	5.22847	4.80684	2.35078	5.1126	6.90441	0.371495	-0.338141	-1.48748	-4.07701	4.31172	3.92621
GEICAM_09-03717_UU	Premenopausal	50.4932	2.2	2	G2	Positive	Positive	Negative	5	Negative	0.25	0.732	0.78	0.762	0.521	Luminal B	7.45	Intermediate	7.16	Intermediate	5.19	Intermediate	4.62	Intermediate	7.3	High	0.421371	-2.88472	2.02943	6.09578	2.10021	-2.12288	0.0928004	0.0315317	2.47326	-2.57076	6.34577	3.50825	1.25525	1.39347	3.43571	0.363954	3.88648	-4.68802	-5.56101	-0.835753	-1.69186	4.14343	1.91134
GEICAM_09-03719_UU	Premenopausal	38.589	2.5	2	G3	Negative	Positive	Negative	1	Negative	0.192	0.763	0.737	0.707	0.577	Luminal A	6.35	Intermediate	5.62	Intermediate	7.18	Intermediate	4.21	Intermediate	7.39	High	1.42632	-1.66877	2.22844	4.58132	0.29332	-0.314852	2.35033	0.337426	3.9693	-0.651966	4.59185	1.67034	-1.74872	-0.847958	4.00241	0.850588	1.40071	4.95109	-2.97119	-2.44728	0.812204	4.50372	2.3323
GEICAM_09-03721_UU	Premenopausal	40.811	2.5	1	G3	Negative	Negative	Negative	25	Positive	0.83	0.392	0.4	0.591	0.497	Basal-like	4.13	Low	3.71	Low	3.19	Low	7.19	High	2.81	Low	0.589907	-0.585174	-0.44315	6.6835	-1.07426	1.02746	1.10916	3.02763	-0.249495	-1.56023	2.41022	-2.05959	1.75732	0.162973	-3.21533	4.0562	2.38474	2.03413	0.369694	3.7421	-5.63849	4.40224	5.99523
GEICAM_09-03723_UU	Premenopausal	44.7342	1.5	5	G2	Positive	Positive	Negative	1	Negative	0.394	0.827	0.807	0.711	0.616	Luminal A	7.32	Intermediate	4.13	Low	6.27	Intermediate	5.36	High	6.99	High	-0.141135	-1.52678	0.626012	5.17746	1.64587	-2.42292	-1.72405	-1.75043	1.56329	-2.80517	2.88857	3.30023	1.04232	-2.95603	3.54606	0.630971	-0.863653	4.20941	-0.187785	2.3386	-0.152428	3.66092	2.73778
GEICAM_09-03725_UU	Postmenopausal	61.8658	1.8	5	G3	Positive	Positive	Negative	25	Positive	0.391	0.891	0.834	0.785	0.722	Luminal A	7.73	High	4.76	Low	7.5	High	5.55	High	7.66	High	1.81622	-1.04779	-0.141092	5.63245	1.5013	-1.01428	1.67876	0.0321715	1.94436	-2.81134	3.61315	3.98586	2.68111	0.700087	3.75944	1.88648	1.24539	2.45081	-3.78777	0.768234	1.11707	4.44682	3.08507
GEICAM_09-03728_UU	Postmenopausal	54.8575	1.5	1	G2	Positive	Positive	Negative	5	Negative	0.393	0.788	0.914	0.754	0.576	Luminal B	8.2	High	4.44	Low	2.51	Low	5.72	High	6.88	High	0.615641	-1.58627	0.651438	6.22987	1.81447	-1.3402	1.76636	-1.95985	3.22574	-2.49027	3.2476	4.7841	1.94146	0.379943	3.1897	2.08695	1.36772	0.748547	-5.14886	-0.21377	-0.373977	4.76474	2.53018
GEICAM_09-03731_UU	Postmenopausal	56.0301	1	1	G1	Positive	Positive	Negative	1	Negative	0.444	0.889	0.798	0.77	0.781	Luminal A	7.28	Intermediate	3.56	Low	7.03	Intermediate	5.86	High	7.54	High	1.47953	-0.8707	2.77446	5.59679	0.913389	-1.67945	1.58323	0.311228	3.39237	-2.87293	2.24393	3.22909	1.66375	0.570998	3.85381	2.04122	2.16129	4.00897	0.373491	3.42874	2.32045	4.14209	4.45391
GEICAM_09-03734_UU	Postmenopausal	57.0548	1.4	3	G2	Positive	Positive	Positive	1	Negative	0.419	0.781	0.791	0.856	0.635	HER2-enriched	6.89	Intermediate	8.93	High	5.79	Intermediate	5.29	Intermediate	6.24	Intermediate	1.30565	-1.81162	-0.113185	5.56047	0.763148	-4.72961	2.50278	-0.538921	1.67084	-1.01025	8.36642	2.57288	3.03764	1.81084	3.09902	2.90019	6.49677	3.3993	-3.24906	1.78149	-1.36746	3.80031	4.62585
GEICAM_09-03740_UU	Premenopausal	43.2904	2	1	G3	Positive	Positive	Negative	30	Positive	0.304	0.557	0.733	0.475	0.334	Luminal B	7.27	Intermediate	3.17	Low	7.12	Intermediate	6.8	High	6.57	Intermediate	0.697865	-1.17238	-0.408409	5.5829	1.33049	0.686858	0.551785	0.0486565	3.57567	-5.57372	1.79908	3.20806	1.57442	-0.658758	3.44469	-0.940243	-0.0329407	-0.369037	-7.43014	-2.64258	2.26653	5.19359	2.29983
GEICAM_09-03742_UU	Premenopausal	47.5726	2	1	G3	Negative	Negative	Negative	60	Positive	0.79	0.169	0.322	0.392	0.22	Basal-like	2.99	Low	3.61	Low	2.24	Low	8.01	High	1.42	Low	0.826623	1.09831	0.753202	2.72804	-0.617861	2.25447	0.574385	2.0042	-0.744533	-1.20498	2.29826	-3.97018	2.81056	-1.3173	-2.18111	4.08147	1.16781	1.72237	-0.773783	-0.362647	-7.30861	4.59646	4.90575
GEICAM_09-03744_UU	Premenopausal	38.9151	2	3	G2	Positive	Positive	Negative	8	Negative	0.466	0.801	0.609	0.751	0.814	Normal_Like	5.48	Intermediate	4	Low	7	Intermediate	2.86	Low	6.15	Intermediate	1.0548	-3.40087	0.750431	5.87621	0.538094	-1.03014	-2.48559	0.623072	1.94245	-0.389581	2.74089	0.211287	-2.31309	-3.18686	1.95616	2.43399	0.79212	5.3591	-0.479527	3.05909	0.746068	4.39309	4.67724
GEICAM_09-03748_UU	Premenopausal	40.1178	1.5	3	G3	Positive	Positive	Negative	1	Negative	0.499	0.892	0.79	0.887	0.815	Luminal A	6.38	Intermediate	5.12	Low	5.21	Intermediate	3.3	Low	5.41	Intermediate	0.700866	-3.02149	-0.151145	4.327	1.48499	0.596609	-1.34134	-1.05602	1.76467	-1.88069	4.02438	1.72177	-0.159369	-1.20759	2.93192	1.30985	0.876981	4.19498	-1.55757	1.59828	-0.931615	4.02971	3.03465
GEICAM_09-03750_UU	Premenopausal	52.6986	7	13	G1	Positive	Negative	Negative	5	Negative	0.465	0.778	0.673	0.819	0.781	HER2-enriched	6.25	Intermediate	6.25	Intermediate	4.5	Low	3.03	Low	5.79	Intermediate	1.3301	-3.09676	0.656596	7.0465	1.03961	-2.63965	-0.0981317	-1.35354	2.0551	-0.627135	5.30647	1.50297	3.03657	3.81241	3.31577	2.7732	1.94701	4.94473	-1.55394	2.28873	-1.37871	4.35053	5.55698
GEICAM_09-03758_UU	Premenopausal	44.1041	2.3	10	G2	Positive	Positive	Negative	1	Negative	0.443	0.887	0.797	0.816	0.762	Luminal A	7.9	High	4.53	Low	7.4	High	5.98	High	7.68	High	0.945026	-0.981402	-0.123722	5.37794	2.06973	-0.667122	1.82476	0.498471	3.01165	-2.09419	3.35006	4.28013	3.01952	1.06018	3.72442	2.71928	1.49648	3.95192	-0.837632	1.68727	0.324393	4.67301	4.0489
GEICAM_09-03760_UU	Premenopausal	41.1671	1.5	21	GX	Positive	Positive	Negative	1	Negative	0.467	0.916	0.886	0.861	0.794	Luminal A	6.53	Intermediate	5.21	Low	6.22	Intermediate	4.87	Intermediate	7.31	High	1.20411	-1.56122	1.18726	6.22849	1.79679	-0.17797	-0.392313	-0.911264	2.68638	-1.99313	4.12106	1.97369	1.05387	0.510211	3.34391	1.04692	1.85218	2.33735	-2.17097	0.858258	1.0604	4.82231	2.87696
GEICAM_09-03762_UU	Postmenopausal	61.5479	0.8	2	G2	Positive	Positive	Negative	1	Negative	0.395	0.884	0.721	0.811	0.802	Luminal A	7.5	Intermediate	5.17	Low	6.8	Intermediate	3.81	Low	7.47	High	1.02992	-2.9692	0.493175	6.66378	0.899807	-1.19521	2.03445	0.863754	2.75816	-2.5769	4.08443	3.59274	2.41113	0.458797	3.86776	2.6625	2.19536	5.89371	1.22175	3.26713	1.28473	4.77609	4.37498
GEICAM_09-03764_UU	Postmenopausal	50.6932	1.1	3	G2	Positive	Positive	Negative	2	Negative	0.392	0.875	0.678	0.831	0.859	Luminal A	7.61	High	5.74	Intermediate	5.33	Intermediate	0.98	Low	7.06	High	1.38274	-4.50462	0.205628	6.40507	0.453075	-2.17609	-0.952477	0.310091	1.99161	-1.33237	4.73414	3.79171	-0.820425	0.610168	4.21102	1.48839	1.4257	5.59679	-0.591953	2.72041	-0.15788	4.78236	4.8038
GEICAM_09-03766_UU	Postmenopausal	65.6986	2.3	2	G3	Positive	Positive	Negative	4	Negative	0.207	0.643	0.719	0.624	0.429	Luminal B	7.81	High	5	Low	7.22	Intermediate	6.13	High	7.73	High	0.990742	-1.75773	0.552244	7.03027	-1.47065	-0.565666	3.65463	1.14871	2.34229	-4.21332	3.88876	4.12852	4.27402	2.70395	4.47562	3.71502	3.15232	-1.91492	-4.9139	-3.16511	0.50913	5.04379	4.29346
GEICAM_09-03768_UU	Postmenopausal	46.2521	3	1	G3	Negative	Negative	Negative	50	Positive	0.894	0.368	0.38	0.564	0.489	Basal-like	3.13	Low	3.54	Low	3.27	Low	6.56	High	1.9	Low	0.251478	1.16141	-1.43547	3.07379	-0.786084	0.68213	-0.422464	2.69384	0.0617194	-1.97735	2.21695	-3.7384	1.60064	-2.12713	-2.30655	2.94757	0.855806	5.40844	0.217876	2.34972	-5.50176	3.18112	7.06996
GEICAM_09-03770_UU	Postmenopausal	55.411	7	1	GX	Positive	Positive	Negative	5	Negative	0.242	0.782	0.832	0.721	0.528	Luminal B	8.01	High	4.86	Low	5.43	Intermediate	5.99	High	7.43	High	1.02005	-0.569902	0.81447	5.03555	1.18237	-0.970392	0.796385	-3.09887	1.98623	-3.53625	3.72882	4.45853	1.89842	1.92233	3.84965	1.60898	1.6154	0.816295	-3.02217	-2.34864	1.32438	4.58132	3.44074
GEICAM_09-03772_UU	Postmenopausal	57.5233	1.5	1	G3	Positive	Positive	Negative	1	Negative	0.473	0.889	0.658	0.821	0.889	Normal_Like	6.57	Intermediate	4.75	Low	6.89	Intermediate	3.04	Low	6.62	Intermediate	0.814583	-2.15607	0.697398	5.90553	0.216767	-2.3064	-1.26724	2.08368	1.92315	-1.37952	3.60307	2.03972	-0.222647	-1.52346	2.48125	2.70176	1.49637	6.53988	1.72118	3.37621	-0.347084	4.12928	4.60505
GEICAM_09-03774_UU	Premenopausal	43.6712	2	2	G2	Positive	Positive	Negative	1	Negative	0.245	0.627	0.748	0.64	0.39	Luminal B	6.22	Intermediate	4.37	Low	5.1	Intermediate	4.7	Intermediate	5.57	Intermediate	0.153939	-0.984135	-0.223977	3.36993	0.678147	-0.467473	-1.06383	-0.577907	1.69322	-3.8246	3.16625	1.4526	0.612378	-1.38323	2.89602	0.684524	0.573892	-4.37965	-1.60679	-4.05988	-2.10338	3.7003	-2.01852
GEICAM_09-03776_UU	Premenopausal	40.8356	2.5	2	G3	Positive	Negative	Negative	35	Positive	0.3	0.608	0.844	0.663	0.332	Luminal B	6.92	Intermediate	5.47	Low	3.46	Low	7.7	High	5.99	Intermediate	1.08205	0.132791	0.902696	5.77032	1.57028	0.60463	2.12057	-1.47202	3.11057	-4.5424	4.42038	2.63076	3.33769	1.86103	3.91824	1.15105	2.33332	-3.02535	-4.87824	-4.1864	-1.86449	4.00678	2.49251
GEICAM_09-03778_UU	Premenopausal	46.7699	2	3	G1	Positive	Positive	Negative	6	Negative	0.368	0.856	0.674	0.785	0.763	Luminal A	6.7	Intermediate	4.89	Low	8.44	High	5.14	Intermediate	7.52	High	1.45839	-2.09283	0.332032	5.96663	0.991536	-0.156849	2.3523	1.10854	1.6388	-1.64584	3.75378	2.25225	3.07324	1.83452	3.7733	3.01077	2.62265	5.37646	0.19302	2.73988	2.15312	3.81853	5.14696
GEICAM_09-03787_UU	Premenopausal	47.7863	4	4	G3	Positive	Negative	Positive	25	Positive	0.28	0.604	0.789	0.644	0.365	Luminal B	6.14	Intermediate	6.86	Intermediate	6.92	Intermediate	6.5	High	5.59	Intermediate	0.972897	0.68853	0.947256	3.41268	2.63098	-0.435087	1.59728	0.0379432	1.7255	-3.34022	6.00924	1.32141	1.86253	-0.318162	3.38299	0.556437	3.22725	-4.62527	-8.66503	-4.18718	-3.50446	3.21613	1.03714
GEICAM_09-03789_UU	Premenopausal	50.4301	5	5	G1	Positive	Positive	Negative	9	Negative	0.391	0.779	0.827	0.734	0.608	Luminal B	7.73	High	5.5	Low	6.02	Intermediate	6.4	High	8.24	High	1.30724	-1.55089	-0.0228642	7.50672	1.51247	-0.883792	3.606	-1.42519	3.70575	-3.43198	4.45245	3.99377	4.46843	3.36028	4.36641	3.9225	3.58805	3.21126	-2.81764	1.19013	2.13022	4.3257	3.66516
GEICAM_09-03791_UU	Premenopausal	43.6274	2.5	6	G1	Positive	Positive	Negative	4	Negative	0.357	0.886	0.731	0.785	0.795	Luminal A	6.83	Intermediate	4.93	Low	6.72	Intermediate	2.43	Low	6.96	High	0.810718	-4.73188	0.998274	5.36176	0.0181193	-2.17728	0.967959	-0.703	1.60803	-3.18483	3.81028	2.46668	1.84983	0.592435	3.18189	1.90202	1.46633	3.54042	-1.90177	0.837083	1.4207	3.35745	4.06353
GEICAM_09-03793_UU	Postmenopausal	51.9562	2	2	G3	Positive	Positive	Negative	22	Positive	0.298	0.689	0.855	0.688	0.454	Luminal B	7.12	Intermediate	4.93	Low	3.88	Low	5.86	High	6.28	Intermediate	0.786388	-1.10006	0.649146	2.31007	1.58185	0.68003	1.44482	-0.903334	2.85008	-3.77123	3.80767	2.96171	1.61061	1.2418	2.93418	2.00201	1.45279	-2.34623	-4.84594	-4.46792	-0.491652	3.78548	1.91169
GEICAM_09-03795_UU	Postmenopausal	51.9342	1.8	2	G3	Negative	Negative	Positive	30	Positive	0.766	0.498	0.494	0.632	0.569	Basal-like	3.27	Low	4.24	Low	1.52	Low	5.53	High	1.75	Low	1.55835	-1.17974	0.698985	3.06634	-0.180886	1.82288	1.28519	-2.70756	0.841054	-1.98863	3.01534	-3.4987	2.05992	0.311442	-4.95399	5.44923	1.52253	3.97316	2.07628	4.87547	-7.3238	3.70491	6.27346
GEICAM_09-03797_UU	Postmenopausal	67.326	3.2	1	G3	Negative	Negative	Negative	5	Negative	0.842	0.479	0.379	0.627	0.637	Basal-like	3.02	Low	4.13	Low	3.75	Low	5.3	Intermediate	2.38	Low	1.3247	-0.849497	-0.749976	3.33749	0.0763332	1.23327	-0.137194	3.15428	-0.357402	-0.982398	2.89298	-3.93058	0.619659	0.279497	-3.61431	3.96621	-0.542797	3.67848	1.56038	4.20839	-3.31216	2.51003	6.65934
GEICAM_09-03799_UU	Postmenopausal	67.8438	2.2	10	G3	Negative	Negative	Negative	45	Positive	0.765	0.511	0.576	0.658	0.479	Basal-like	3.25	Low	3.7	Low	3.02	Low	6.59	High	2.12	Low	1.0791	-0.833848	0.388007	2.67479	-1.26551	-0.0327097	1.44037	0.848158	2.90037	-3.80038	2.39579	-3.5425	3.27348	0.848792	-7.53999	4.4353	1.21542	4.54194	-0.637644	-0.461345	-4.9765	3.37714	6.55018
GEICAM_09-03801_UU	Postmenopausal	67.5726	1.3	6	G2	Negative	Negative	Negative	70	Positive	0.586	0.592	0.577	0.698	0.587	HER2-enriched	5.2	Intermediate	2.07	Low	4.01	Low	5.2	Intermediate	4.13	Low	1.5976	-3.55562	-0.37881	5.19125	0.398488	0.232491	3.46434	0.426596	2.09826	-2.81355	0.538048	-0.259467	4.30912	2.57373	-2.35198	3.90919	2.6766	3.90857	-1.40689	1.2187	-5.85185	3.72513	5.09955
GEICAM_09-03808_UU	Postmenopausal	63.1151	1.3	4	G2	Positive	Positive	Negative	28	Positive	0.364	0.933	0.834	0.813	0.77	Luminal A	7.85	High	5.39	Low	6.98	Intermediate	4.7	Intermediate	8.03	High	1.5761	-1.8543	2.19578	6.52724	0.822383	-1.78612	1.33792	-0.378994	3.11901	-3.22153	4.32654	4.18799	1.55789	-0.731796	3.80558	1.86978	1.32799	2.30143	-2.75565	0.452876	2.43471	4.62593	3.98684
GEICAM_09-03810_UU	Postmenopausal	60.274	1.6	9	G1	Positive	Positive	Negative	7	Negative	0.382	0.848	0.796	0.8	0.689	Luminal A	7.1	Intermediate	3.39	Low	6.97	Intermediate	4.99	Intermediate	6.88	High	1.48821	-2.73087	1.16456	5.29451	1.73127	-1.45433	2.26466	-0.202163	2.42675	-3.13693	2.04712	2.93543	3.10107	1.45649	2.53587	3.29634	1.51213	2.93491	-3.5287	-0.39293	-0.688631	3.99029	3.64533
GEICAM_09-03813_UU	Postmenopausal	65.0219	2.5	5	G2	Positive	Positive	Negative	6	Negative	0.417	0.885	0.759	0.833	0.786	Luminal A	7.95	High	4.56	Low	6.79	Intermediate	4.23	Intermediate	7.04	High	0.688501	-1.74979	0.916053	5.90354	-0.25489	-2.68681	1.24226	0.545547	2.34505	-3.23803	3.3882	4.36175	2.458	-0.495607	3.51316	3.07079	1.22497	4.93218	-0.471259	2.24378	-2.12234	3.77994	2.49812
GEICAM_09-03815_UU	Postmenopausal	59.1589	4.3	7	G3	Positive	Positive	Negative	16	Positive	0.32	0.681	0.847	0.694	0.439	Luminal B	7.69	High	4.31	Low	6.53	Intermediate	6.34	High	6.62	Intermediate	0.746634	-0.860911	0.813666	5.09592	1.47827	-0.0476804	1.62008	-0.0324508	1.96413	-3.93814	3.09613	3.92745	1.81762	0.232113	4.05024	1.07309	1.34694	-1.18812	-7.21986	-4.05919	-0.188661	4.20715	3.51933
GEICAM_09-03817_UU	Premenopausal	38.737	1.3	1	G2	Positive	Positive	Negative	12	Negative	0.498	0.782	0.741	0.825	0.692	HER2-enriched	6.4	Intermediate	5	Low	6.11	Intermediate	6.07	High	6.56	Intermediate	1.18938	-0.358185	0.488912	5.35351	1.22161	-0.849095	2.81444	1.43094	2.44041	-1.79533	3.88627	1.7578	3.44011	1.59036	3.35258	3.43837	3.00928	5.07208	0.406825	1.96904	-0.826449	4.38563	4.44338
GEICAM_09-03841_UU	Premenopausal	44.3836	1.5	2	G2	Positive	Positive	Negative	8	Negative	0.356	0.901	0.711	0.807	0.796	Luminal A	6.68	Intermediate	5.51	Low	7.31	Intermediate	3.38	Low	7.54	High	0.642163	-2.59639	1.10516	6.07696	0.901961	-0.87176	-1.2634	0.649693	3.02991	-2.521	4.46862	2.22297	0.300521	-1.79376	4.42995	0.704267	1.78361	5.56518	0.403051	2.46854	1.62176	4.42461	3.38242
GEICAM_09-03843_UU	Premenopausal	42.7342	3.5	1	G3	Positive	Positive	Negative	10	Negative	0.498	0.881	0.801	0.885	0.771	HER2-enriched	6.54	Intermediate	4.92	Low	6.69	Intermediate	5.15	Intermediate	6.72	High	0.754683	-1.04077	2.1656	5.39356	1.26055	-0.47155	-0.129904	0.554392	2.44713	-1.48791	3.79223	1.97962	1.19174	2.07381	2.84375	1.17948	0.168133	5.0051	-0.795967	1.61096	-2.17315	4.32066	4.16836
GEICAM_09-03845_UU	Postmenopausal	54.4959	5	1	G3	Positive	Positive	Negative	22	Positive	0.338	0.73	0.763	0.704	0.534	Luminal B	6.8	Intermediate	5.76	Intermediate	8.64	High	6.08	High	6.61	Intermediate	1.16109	-0.477862	-0.155953	4.96184	1.39006	0.125086	0.493663	0.440577	1.26693	-3.93873	4.74758	2.42392	2.24569	1.67981	3.33919	0.827372	2.23295	0.383687	-1.64168	-2.32098	-0.611701	5.84509	2.80756
GEICAM_09-03847_UU	Premenopausal	47.8466	1.7	5	G2	Positive	Positive	Negative	4	Negative	0.457	0.915	0.776	0.805	0.852	Luminal A	7.02	Intermediate	4.38	Low	7.16	Intermediate	3.54	Low	6.89	High	1.23448	-3.053	2.71636	7.18333	0.785285	0.185263	-0.745018	-1.43602	2.02559	-1.63495	3.1807	2.79967	-0.774411	0.17955	2.55424	2.07047	-0.571445	2.94589	-2.82069	0.39669	0.866029	4.53779	3.6172
GEICAM_09-03849_UU	Postmenopausal	64.3342	1.6	1	G1	Positive	Positive	Negative	6	Negative	0.373	0.933	0.794	0.803	0.781	Luminal A	7.44	Intermediate	4.51	Low	7.62	High	3.44	Low	7.57	High	0.915768	-3.16025	0.464812	5.62852	1.03257	-1.73987	-0.625267	-1.96243	2.52854	-2.93799	3.3236	3.50189	0.918056	-1.97633	3.52597	1.10281	0.311179	3.49506	-2.57617	0.446439	0.696265	3.85405	3.25
GEICAM_09-03853_UU	Premenopausal	41.1534	7	11	GX	Positive	Positive	Negative	24	Positive	0.461	0.919	0.84	0.883	0.837	Luminal A	7.48	Intermediate	4.56	Low	4.92	Low	4.08	Intermediate	7.02	High	1.3241	-2.75346	0.906482	5.38161	1.19851	-2.34692	-0.950949	-1.10205	2.53017	-1.79548	3.37992	3.56719	-0.969475	-1.33905	3.70798	1.04799	-0.191234	4.40693	-1.61584	1.65799	-0.618723	3.9105	3.59292
GEICAM_09-03855_UU	Premenopausal	34.7616	3.5	26	G2	Positive	Positive	Positive	5	Negative	0.336	0.74	0.849	0.668	0.502	Luminal B	6.79	Intermediate	5.93	Intermediate	7.36	Intermediate	6.32	High	7.07	High	1.33422	-1.16588	0.653515	4.64163	1.74252	0.632576	2.74035	-0.832543	2.61542	-4.13789	4.95199	2.40938	3.03945	-0.30426	4.20523	1.82097	2.09354	-0.115757	-3.08738	-1.78649	1.13011	4.09786	2.56587
GEICAM_09-03857_UU	Premenopausal	37.3753	1.8	2	G1	Positive	Negative	Negative	3	Negative	0.443	0.907	0.77	0.85	0.807	Luminal A	6.48	Intermediate	5.01	Low	7.5	High	4.8	Intermediate	6.93	High	1.23396	-2.0988	1.12452	5.61665	-0.271254	-0.612593	1.85082	0.307963	1.93315	-2.08976	3.89286	1.88346	2.73481	1.57418	2.85082	2.50025	2.33221	4.80617	-1.17899	1.74676	0.960005	3.34788	4.29734
GEICAM_09-03859_UU	Premenopausal	29.7699	2.8	6	G1	Positive	Positive	Negative	11	Negative	0.245	0.732	0.793	0.68	0.49	Luminal B	7.11	Intermediate	4.74	Low	7.79	High	4.86	Intermediate	7.43	High	1.77798	-1.53375	1.13336	7.41679	1.36839	-2.33403	2.53882	-0.929686	4.04279	-2.68639	3.59189	2.95134	2.42171	0.00531795	3.43371	2.95783	1.60226	-2.41943	-5.19444	-5.13712	-1.05824	5.65021	3.75197
GEICAM_09-03863_UU	Postmenopausal	66.3589	1.6	9	G2	Positive	Positive	Negative	4	Negative	0.327	0.704	0.809	0.74	0.517	Luminal B	7.08	Intermediate	8.06	High	4.31	Low	6.83	High	7.47	High	1.9495	-0.377708	2.79279	6.02799	2.17634	-1.607	3.44131	0.553464	4.44162	-0.646568	7.38042	2.89325	3.26429	1.32779	4.51886	3.18684	4.97702	1.2591	2.85275	-0.974001	-2.19257	5.59936	2.18133
GEICAM_09-03865_UU	Premenopausal	45.4685	2.5	2	GX	Positive	Positive	Negative	12	Negative	0.358	0.887	0.738	0.843	0.776	Luminal A	6.6	Intermediate	5.65	Intermediate	5.55	Intermediate	2.32	Low	6.78	High	1.04647	-3.29504	0.881473	5.98872	0.168326	-1.63422	0.223193	-0.583754	1.66186	-3.26561	4.6254	2.08622	-0.745669	-0.12078	3.68222	1.33387	2.09655	4.19058	-1.51982	1.5055	-1.05098	3.66148	2.58367
GEICAM_09-03867_UU	Premenopausal	34.2329	1.9	1	G2	Positive	Negative	Negative	16	Positive	0.562	0.85	0.851	0.9	0.731	HER2-enriched	7.08	Intermediate	3.9	Low	4.63	Low	5.52	High	5.81	Intermediate	0.994063	-1.6181	2.23008	5.27222	0.408168	-0.308883	-0.125507	-0.203084	2.97587	-1.8878	2.63084	2.89519	0.833853	-1.89377	2.73976	2.05924	0.216299	4.43194	-2.26802	1.53426	-3.84948	4.61341	3.28645
GEICAM_09-03869_UU	Premenopausal	49.9753	2	3	G2	Positive	Positive	Negative	NA	NA	0.533	0.878	0.879	0.861	0.728	Luminal B	7.48	Intermediate	5.14	Low	6.45	Intermediate	5.21	Intermediate	7.13	High	0.51999	-1.70117	-0.565941	5.53677	1.65953	-0.545344	-0.942046	0.176633	2.59766	-2.88102	4.04586	3.57304	1.08399	-0.124198	3.39311	0.869477	0.399368	2.05297	-2.8513	-0.931535	-1.18277	5.06708	3.54293
GEICAM_09-03871_UU	Premenopausal	37.0055	4	1	G2	Positive	Positive	Negative	5	Negative	0.383	0.808	0.901	0.809	0.575	Luminal B	6.82	Intermediate	4.23	Low	3.85	Low	5.33	High	6.42	Intermediate	1.00734	-1.30231	1.1745	5.92818	1.58488	-1.06898	0.518214	-1.24394	1.54039	-4.45021	3.00592	2.45322	1.82154	0.353748	2.93768	1.6802	0.554557	1.9478	-2.07052	-1.42861	-0.704811	4.26675	1.95916
GEICAM_09-03873_UU	Premenopausal	26.537	3	2	GX	Positive	Positive	Negative	26	Positive	0.291	0.694	0.868	0.683	0.449	Luminal B	6.38	Intermediate	5.34	Low	4.61	Low	6.11	High	6.51	Intermediate	-0.112603	-0.99174	1.12418	6.64215	1.53696	0.364858	2.40686	-2.94463	2.98916	-3.15001	4.27488	1.71754	0.694284	1.70594	3.07379	0.497545	1.93862	-0.49181	-3.78134	-3.5439	0.655004	4.20085	1.47033
GEICAM_09-03877_UU	Premenopausal	41.5041	2.5	8	G2	Negative	Negative	Negative	15	Positive	0.515	0.779	0.914	0.797	0.581	Luminal B	6.82	Intermediate	5.01	Low	4	Low	6.56	High	6.21	Intermediate	1.21024	-0.90847	0.788382	5.7812	1.64316	-0.502111	1.69075	-1.20088	3.14609	-3.54708	3.90138	2.45796	2.88592	-0.345255	3.83019	2.64136	1.68798	3.82172	-1.10408	0.927084	-1.0452	4.14596	3.00343
GEICAM_09-03879_UU	Premenopausal	38.3205	2	6	G3	Negative	Negative	Negative	10	Negative	0.877	0.434	0.428	0.617	0.548	Basal-like	2.71	Low	3.93	Low	2.96	Low	6.37	High	1.81	Low	1.08999	-1.06042	-0.620109	2.36298	-0.532708	2.38571	0.80258	1.04806	0.179015	-2.05524	2.6686	-4.44983	1.90463	-0.191989	-4.55218	3.61771	0.592338	2.48192	0.140283	2.99917	-4.88061	3.05598	7.86448
GEICAM_09-03881_UU	Postmenopausal	57.1836	3	1	G2	Positive	Positive	Positive	5	Negative	0.025	0.626	0.652	0.526	0.335	Luminal B	5.55	Intermediate	5.58	Low	8.67	High	4.44	Intermediate	6.86	High	0.506728	-2.35434	3.53104	3.89503	1.672	-0.460402	1.69008	-2.72992	2.86542	-5.33288	4.54799	0.328925	2.71819	0.837615	3.55135	1.67031	1.90757	-4.1808	-8.84391	-5.58651	2.00754	4.23158	2.15384
GEICAM_09-03885_UU	Postmenopausal	59.537	2.5	2	G1	Positive	Positive	Negative	7	Negative	0.198	0.716	0.807	0.651	0.489	Luminal B	8.1	High	5.13	Low	6.4	Intermediate	6.42	High	7.97	High	1.45205	-0.761845	0.642054	6.20351	0.764972	-1.92849	3.1397	-0.766444	2.70978	-5.47734	4.03078	4.6151	3.81089	1.59402	4.22664	3.36165	2.5119	0.449649	-3.78683	-2.12121	1.00141	4.22414	3.44559
GEICAM_09-03887_UU	Postmenopausal	63.1014	2.5	1	G2	Negative	Negative	Positive	25	Positive	0.268	0.388	0.612	0.582	0.172	Luminal B	3.73	Low	8.85	High	2.85	Low	6.71	High	4.54	Low	0.0922559	-0.319223	0.0866852	2.93706	1.4763	0.146829	3.34052	0.672081	1.65552	-1.41065	8.2797	-2.7374	2.82573	1.69668	4.63478	0.480874	5.86714	-4.48133	-8.55802	-5.90667	-2.85071	4.22459	0.68903
GEICAM_09-03889_UU	Postmenopausal	45.7425	3.9	13	G3	Positive	Positive	Negative	2	Negative	0.52	0.779	0.773	0.849	0.662	HER2-enriched	6.88	Intermediate	5.05	Low	5.77	Intermediate	5.17	Intermediate	5.57	Intermediate	0.484372	-1.90825	0.0226887	3.81257	1.03331	-0.385195	-1.20966	0.70162	2.1221	-2.47726	3.93832	2.56643	0.522381	0.0471979	3.12056	0.258873	0.666693	4.05923	-0.0539032	1.62647	-3.33242	4.05797	3.49826
GEICAM_09-03891_UU	Postmenopausal	58.0658	2.6	7	G2	Positive	Positive	Negative	10	Negative	0.254	0.589	0.818	0.541	0.297	Luminal B	8.55	High	4.1	Low	3.29	Low	7.36	High	7.02	High	0.785678	-0.304047	1.66166	5.07727	1.87285	-0.571664	0.0303958	-2.72636	3.06223	-4.39828	2.85691	5.3607	2.20175	-0.857714	3.87563	-0.497973	-0.589188	1.4297	-4.24447	-1.03376	-1.09418	4.34851	2.14504
GEICAM_09-03893_UU	Premenopausal	39.5836	2	3	GX	Positive	Positive	Positive	1	Negative	0.454	0.865	0.802	0.886	0.758	HER2-enriched	5.84	Intermediate	6.98	Intermediate	6.03	Intermediate	4.42	Intermediate	5.9	Intermediate	1.58682	-2.26635	-0.0926043	4.96445	0.240528	-1.12055	0.953423	-0.838981	1.52315	-1.96435	6.14896	0.817361	2.40937	1.24505	3.51239	2.13803	3.53148	2.95615	-1.43891	0.441695	-0.47049	4.00532	4.01015
GEICAM_09-03895_UU	Premenopausal	50.2219	2	1	G1	Positive	Negative	Positive	5	Negative	0.448	0.796	0.848	0.899	0.629	HER2-enriched	6	Intermediate	7.99	High	3.68	Low	5.17	Intermediate	5.67	Intermediate	0.663581	-1.34553	0.898125	5.04044	1.49872	0.0890931	3.86296	-1.2362	1.81764	-2.5628	7.29661	1.0745	1.98574	0.811719	3.89922	1.46649	4.36757	3.06529	-2.70707	0.627089	-3.3086	3.83499	3.15388
GEICAM_09-03905_UU	Premenopausal	46.0192	3.5	7	G2	Positive	Positive	Positive	5	Negative	0.242	0.761	0.82	0.733	0.527	Luminal B	6.95	Intermediate	5.11	Low	5.68	Intermediate	5.02	Intermediate	6.81	High	0.323699	-1.93663	0.475556	4.7957	1.41175	-1.65718	1.63281	-1.17699	2.74162	-3.25886	4.01176	2.68131	1.45867	1.07075	3.10092	2.26679	0.602134	0.0752867	-1.05038	-2.63447	-0.489849	4.23309	2.34374
GEICAM_09-03907_UU	Premenopausal	38.3616	5	22	G3	Positive	Positive	Negative	40	Positive	0.491	0.803	0.877	0.766	0.617	Luminal B	6.71	Intermediate	4.29	Low	4.63	Low	6.26	High	6.51	Intermediate	0.76952	-1.20305	0.757918	5.01627	0.822292	-1.17167	1.21145	-0.385347	2.2299	-3.82854	3.07701	2.2734	2.82266	-0.160765	2.8602	1.0536	-0.0449539	3.70156	-2.03863	1.04282	0.181899	3.94734	3.01546
GEICAM_09-03913_UU	Postmenopausal	68.8712	2	3	G3	Negative	Negative	Negative	1	Negative	0.498	0.665	0.672	0.841	0.553	HER2-enriched	4.47	Low	4.69	Low	3.65	Low	5.86	High	4.76	Low	1.44584	-0.87662	0.493793	3.77549	1.45084	1.46416	0.956212	1.33457	2.2485	-2.1274	3.53109	-1.485	1.47662	1.10484	2.75667	1.65749	1.08195	2.09459	-0.00850746	0.234737	-3.53341	3.79766	3.13177
GEICAM_09-03915_UU	Postmenopausal	51.5178	3	1	G3	Negative	Negative	Negative	5	Negative	0.435	0.51	0.586	0.72	0.376	HER2-enriched	4.6	Low	6.05	Intermediate	4.51	Low	7.86	High	5.58	Intermediate	1.97253	1.20646	1.73145	3.99932	2.39058	3.16401	1.67304	2.77005	3.33321	-1.5247	5.08566	-1.26995	2.9777	0.899214	4.18582	2.51155	2.69155	2.39732	1.48358	1.76352	-3.55541	4.87916	0.992658
GEICAM_09-03917_UU	Postmenopausal	53.8301	4.6	1	G3	Positive	Positive	Negative	25	Positive	0.29	0.612	0.836	0.561	0.347	Luminal B	8.6	High	5.24	Low	7.18	Intermediate	7.78	High	8.15	High	1.21033	-0.284227	0.996003	6.16627	1.52728	0.669995	1.90172	-2.45359	3.80101	-5.17614	4.15617	5.44487	3.06457	-0.330063	4.31904	1.3466	0.365822	-2.14708	-7.32615	-5.44104	-0.61849	4.74498	2.17247
GEICAM_09-03919_UU	Postmenopausal	61.8767	5.5	1	G1	Positive	Positive	Negative	5	Negative	0.302	0.804	0.852	0.775	0.562	Luminal B	8.39	High	5.5	Low	4.39	Low	5.26	Intermediate	7.89	High	0.780113	-2.07605	1.15616	6.46513	1.13411	-3.46266	2.25132	-1.9914	3.20733	-3.15842	4.45487	5.09666	3.11563	-0.430781	4.18731	2.34548	2.37871	2.50423	-1.87586	0.843998	-0.389933	5.00953	3.20664
GEICAM_09-03921_UU	Postmenopausal	59.337	1.8	1	G1	Positive	Negative	Negative	16	Positive	0.424	0.836	0.888	0.846	0.674	Luminal B	8.14	High	3.9	Low	3.34	Low	4.61	Intermediate	5.93	Intermediate	2.07948	-1.55168	0.334761	6.10133	-0.142122	-2.05515	0.698695	-0.386639	1.4512	-3.08221	2.626	4.66913	2.14594	-0.317899	3.80279	0.926746	0.624752	1.1958	-5.11021	-1.97065	-1.09069	4.27071	2.38786
GEICAM_09-03923_UU	Postmenopausal	62.1425	2	6	GX	Positive	Positive	Negative	1	Negative	0.36	0.778	0.601	0.721	0.763	Luminal A	8.18	High	5.69	Intermediate	6.08	Intermediate	1.96	Low	6.96	High	1.75443	-2.54629	0.933855	5.89039	0.952829	0.430416	-1.65209	1.11676	2.05607	-1.64737	4.67455	4.75032	0.465584	-0.0448009	3.22651	0.741979	0.642173	6.04582	-0.917326	3.05455	-0.696343	4.83309	5.58075
GEICAM_09-03925_UU	Postmenopausal	58.5123	2.3	5	G3	Positive	Positive	Negative	25	Positive	0.254	0.722	0.849	0.715	0.432	Luminal B	7.81	High	6.43	Intermediate	7.48	High	6.84	High	7.28	High	1.24095	-0.924015	0.794395	5.83151	1.58866	-1.91083	2.74645	-2.16779	3.01658	-3.32272	5.52256	4.12688	2.92408	0.902041	3.9105	1.85617	2.3406	1.44865	-4.21412	-1.99836	-1.3055	3.92735	3.30553
GEICAM_09-03927_UU	Postmenopausal	71.2986	2	16	G2	Positive	Positive	Negative	1	Negative	0.311	0.816	0.784	0.791	0.631	Luminal A	8.01	High	5.75	Intermediate	6.12	Intermediate	2.82	Low	6.63	Intermediate	1.25436	-3.86232	0.940156	4.64026	1.23337	-1.82492	0.250393	-0.607411	2.32964	-3.36961	4.74548	4.46263	1.40439	-2.06334	3.7251	1.22213	1.09997	-0.222823	-7.1665	-0.0472153	-5.28187	3.74657	2.66171
GEICAM_09-03929_UU	Postmenopausal	57.0575	3	7	G2	Positive	Negative	Negative	15	Positive	0.51	0.784	0.899	0.821	0.59	Luminal B	7.77	High	4.8	Low	4.94	Low	5.7	High	5.56	Intermediate	0.952767	-0.907919	0.00148413	3.54185	0.887038	-0.616072	0.199646	-0.0471557	3.04707	-4.64359	3.65539	4.0533	0.838648	-0.715401	2.60293	-0.122544	1.32847	1.7613	-1.96515	-0.246652	-2.21572	4.51197	1.12775
GEICAM_09-03931_UU	Postmenopausal	56.9151	2.2	4	G3	Positive	Positive	Negative	1	Negative	0.479	0.728	0.766	0.721	0.528	Luminal B	7.12	Intermediate	4.45	Low	7.76	High	7.13	High	6.4	Intermediate	1.45215	1.16739	-0.84844	5.36056	1.70278	0.134994	-1.00712	0.605679	1.8043	-2.92283	3.2543	2.958	0.935099	-2.09461	4.1055	0.84697	0.438212	2.09881	-1.75536	0.95152	-1.09608	4.51298	5.16122
GEICAM_09-03933_UU	Postmenopausal	58.2959	4.5	7	G2	Positive	Positive	Negative	5	Negative	0.469	0.855	0.877	0.826	0.702	Luminal B	7.46	Intermediate	4.32	Low	6.15	Intermediate	5.78	High	6.87	High	1.46905	-1.09667	0.923961	5.18413	1.06351	-2.078	1.85713	-0.820419	0.619312	-2.4069	3.10976	3.52486	2.64146	0.745094	3.11813	2.61663	1.56318	3.67785	-2.49549	0.42061	-0.234672	4.71537	3.36154
GEICAM_09-03935_UU	Premenopausal	49.7425	2.5	6	G2	Positive	Positive	Negative	1	Negative	0.408	0.799	0.755	0.762	0.703	Luminal A	7.42	Intermediate	5.23	Low	6.05	Intermediate	5.27	Intermediate	7.62	High	1.84694	-2.06276	1.65743	6.5465	0.777885	-1.44376	2.69963	-0.0759965	3.51381	-3.77747	4.14887	3.46539	3.52448	3.79825	3.90188	3.54032	3.07415	4.8689	-0.166807	1.77639	0.944348	4.81299	4.30965
GEICAM_09-03937_UU	Postmenopausal	70.3671	3.5	2	G1	Negative	Positive	Negative	1	Negative	0.281	0.816	0.756	0.809	0.623	Luminal A	5.56	Intermediate	5.94	Intermediate	5.82	Intermediate	3.36	Low	5.88	Intermediate	1.31837	-2.51933	0.202006	5.68569	-0.301002	-0.518836	-0.674944	-0.990323	1.15586	-3.46992	4.96264	0.339452	0.27513	1.64966	3.79982	0.582416	2.17364	-1.37755	-3.57426	-1.9456	-0.19524	4.3533	1.13072
GEICAM_09-03939_UU	Premenopausal	44.0904	2.6	2	GX	Positive	Positive	Negative	19	Positive	0.53	0.788	0.696	0.725	0.762	Luminal A	7.16	Intermediate	0	Low	6.26	Intermediate	4.89	Intermediate	7.08	High	1.26389	-1.18125	-0.250303	5.40958	0.545312	-1.99191	-0.683039	-0.223581	2.21262	-0.918618	-7.62733	3.02735	0.196143	-2.02374	3.40219	1.68663	0.50549	5.65239	-0.457591	3.50953	-1.33337	3.98857	4.43249
GEICAM_09-03941_UU	Premenopausal	46.4521	2.7	3	G2	Positive	Positive	Positive	5	Negative	0.529	0.716	0.672	0.701	0.619	Luminal A	5.86	Intermediate	0	Low	6.74	Intermediate	6.22	High	5.2	Low	1.71009	-0.249076	-0.250998	5.77094	0.251545	-3.79773	-1.38989	-0.537226	-6.98958	-9.34172	-6.3501	0.84136	0.549871	-0.100987	2.72096	1.20918	2.49119	4.62773	0.0685391	2.43448	-2.29139	4.14497	4.8723
GEICAM_09-03943_UU	Premenopausal	48.0082	1.2	2	G1	Positive	Positive	Negative	1	Negative	0.425	0.9	0.675	0.756	0.846	Luminal A	7.52	Intermediate	4.56	Low	8.35	High	4.36	Intermediate	7.81	High	1.56033	-1.96337	1.65246	6.50987	1.24242	-0.196132	-1.69345	0.952776	0.508836	-3.11494	3.38385	3.63976	-0.0891767	-2.91206	4.33912	1.24726	0.966217	5.48459	1.27248	3.54392	0.835416	4.41352	4.83353
GEICAM_09-03945_UU	Premenopausal	31.3562	1.8	1	G1	Positive	Positive	Negative	19	Positive	0.573	0.901	0.767	0.822	0.843	Luminal A	6.87	Intermediate	3.7	Low	7.14	Intermediate	5.18	Intermediate	6.95	High	0.492875	-0.862077	1.38799	5.7353	1.38986	-0.696012	-0.518436	1.53739	1.45233	-2.03496	2.398	2.54407	0.379829	-5.22604	2.87802	1.14052	0.187269	5.37093	0.322201	2.58886	0.078447	5.11418	4.68353
GEICAM_09-03947_UU	Premenopausal	50.9151	2	3	GX	Positive	Positive	Negative	1	Negative	0.422	0.922	0.71	0.841	0.902	Luminal A	7.04	Intermediate	5.56	Low	7.25	Intermediate	2.9	Low	7.14	High	1.40197	-2.99195	0.728453	5.76851	0.709306	-2.28567	-0.837813	0.481859	1.96378	-1.7824	4.5222	2.83333	-0.708347	-1.35261	3.14858	1.03039	1.40013	5.41614	-0.902304	2.82622	0.883874	4.13381	5.19607
GEICAM_09-03949_UU	Premenopausal	46.2219	2	1	G2	Negative	Positive	Negative	1	Negative	0.361	0.907	0.832	0.825	0.733	Luminal A	7.4	Intermediate	5.36	Low	6.5	Intermediate	3.59	Low	7.62	High	1.29008	-3.19538	0.584333	5.62221	1.51961	-0.85014	1.27442	-1.80881	2.87497	-2.85413	4.29737	3.43582	1.76575	-0.235323	3.31416	2.14129	1.66277	3.07751	-2.17801	0.669657	-0.176318	4.56675	2.20015
GEICAM_09-03955_UU	Premenopausal	49.4849	2.2	4	G1	Positive	Positive	Negative	1	Negative	0.328	0.912	0.773	0.816	0.772	Luminal A	7.08	Intermediate	5.03	Low	5.78	Intermediate	2.36	Low	6.88	High	1.6219	-2.94962	-0.0487177	5.9967	1.03653	-1.90848	-2.62922	0.362798	2.37615	-3.22028	3.9235	2.8882	-3.1918	-0.569045	3.18121	-0.62461	0.597129	2.1589	-2.74388	-0.719217	0.281523	4.38985	0.965284
GEICAM_09-03957_UU	Premenopausal	42.1452	11	9	G2	Positive	Positive	Negative	26	Positive	0.418	0.651	0.736	0.714	0.436	Luminal B	5.71	Intermediate	3.92	Low	6.83	Intermediate	6.42	High	5.03	Low	1.01605	-0.715402	-1.02501	3.80595	0.119255	0.275824	-0.254359	-0.367781	1.14908	-2.35574	2.65811	0.590198	0.755323	-3.79731	2.52894	1.06643	0.406548	0.932316	-5.96716	-1.87299	-4.08253	3.12565	-0.831022
GEICAM_09-03959_UU	Premenopausal	45.2685	2.1	1	G3	Positive	Positive	Positive	15	Positive	0.36	0.625	0.706	0.694	0.454	Luminal B	6.11	Intermediate	6.94	Intermediate	6.71	Intermediate	5.92	High	5.69	Intermediate	1.30179	-1.64829	-0.911527	4.47516	0.326492	-0.606107	4.7341	0.135563	1.81995	-3.24277	6.10389	1.26559	3.99715	3.91391	2.46117	3.69808	4.94734	1.22707	-2.20835	-1.48034	-2.75155	3.54144	3.97684
GEICAM_09-03961_UU	Premenopausal	48.5973	2.5	1	G2	Positive	Positive	Negative	10	Negative	0.513	0.884	0.712	0.777	0.896	Normal_Like	7.21	Intermediate	5.42	Low	7.31	Intermediate	4.04	Intermediate	7.4	High	0.639821	-2.3223	1.09077	6.81545	1.84265	-2.54706	0.431604	1.02495	1.01823	-1.63501	4.36733	3.10716	-0.52645	-1.26299	2.94454	2.07792	1.49886	7.08424	1.38126	3.56563	0.0489795	3.87229	5.31777
GEICAM_09-03963_UU	Premenopausal	34.9507	5	2	G2	Positive	Positive	Negative	5	Negative	0.517	0.731	0.526	0.707	0.896	Normal_Like	5.8	Intermediate	4.31	Low	6.04	Intermediate	2.1	Low	4.85	Low	2.54326	-2.97254	-0.188648	6.12646	0.410007	-2.0162	-0.839258	1.84655	-0.0998311	-0.412733	3.10077	0.749899	-1.51496	-1.233	0.727748	2.49718	0.353354	6.14858	0.466198	4.14665	-2.99198	4.23136	6.71399
GEICAM_09-03965_UU	Premenopausal	48.3233	2.3	1	G3	Negative	Positive	Negative	30	Positive	0.904	0.529	0.532	0.678	0.584	Basal-like	4.49	Low	3.03	Low	3.27	Low	5.56	High	2.14	Low	1.33279	-1.73836	-0.131943	3.83748	0.305998	1.93508	-0.520437	2.50541	0.26298	-3.24416	1.6314	-1.45359	1.62038	-4.55989	-4.24444	1.49369	-0.797705	3.06517	-1.16997	2.82483	-4.93659	3.3142	6.142
GEICAM_09-03967_UU	Premenopausal	43.3671	5	11	G3	Positive	Positive	Negative	25	Positive	0.243	0.686	0.751	0.583	0.456	Luminal B	6.15	Intermediate	5.35	Low	7.95	High	6.64	High	6.99	High	1.95091	0.0552213	0.779919	5.14947	0.75027	-1.16435	0.110974	-0.366755	1.00203	-3.94238	4.28991	1.32555	2.00729	2.8339	3.18326	0.902961	2.27631	-0.879174	-3.43892	-3.84649	2.22438	4.31974	2.10311
GEICAM_09-03969_UU	Premenopausal	45.6575	1.9	4	G2	Positive	Positive	Negative	1	Negative	0.285	0.874	0.825	0.733	0.673	Luminal A	7.02	Intermediate	4.51	Low	8.06	High	4.78	Intermediate	7.43	High	2.01413	-0.925172	1.32845	5.39336	1.27333	-1.8538	-0.417423	-0.752448	2.10854	-2.30899	3.328	2.79673	-0.233092	-1.61119	3.13794	2.1393	-0.17468	-1.2763	-5.34179	-2.39457	0.988174	3.6809	2.81058
GEICAM_09-03971_UU	Postmenopausal	57.3068	1.5	1	G3	Positive	Positive	Negative	1	Negative	0.488	0.876	0.71	0.801	0.829	Luminal A	7.54	Intermediate	4.98	Low	7.02	Intermediate	4.33	Intermediate	7.41	High	2.72478	-0.748682	1.62197	5.99856	1.36384	-1.09395	-0.59569	1.3054	2.05966	-2.50021	3.8657	3.6674	-0.2095	2.97433	3.91744	2.25994	2.1121	6.55763	0.948776	3.23826	0.95818	5.17561	6.62756
GEICAM_09-03973_UU	Postmenopausal	61.389	0.5	1	G2	Positive	Positive	Negative	1	Negative	0.385	0.865	0.733	0.747	0.776	Luminal A	7.88	High	4.34	Low	7.4	High	2.63	Low	7.04	High	1.15502	-2.39931	0.924858	6.57443	1.41947	-3.52146	-1.9795	-2.68972	1.75818	-1.88145	3.13104	4.2368	26.8768	-0.954177	2.91859	2.44873	-0.331775	4.67933	-2.38887	1.76441	-0.25744	4.23679	2.5224
GEICAM_09-03975_UU	Postmenopausal	67.7096	2.3	1	G3	Negative	Negative	Negative	1	Negative	0.494	0.736	0.653	0.81	0.675	HER2-enriched	3.96	Low	4.4	Low	3.69	Low	3.92	Intermediate	4.47	Low	1.31213	-0.812476	0.207365	4.98551	0.642347	-0.697876	-2.32941	0.103047	0.576728	-4.08837	3.20471	-2.34721	-0.2161	0.865068	4.04981	0.0309493	0.584149	3.404	-0.657555	0.569794	0.28454	3.85044	2.68978
GEICAM_09-03977_UU	Postmenopausal	56.0082	1.7	3	G2	Positive	Positive	Positive	1	Negative	0.483	0.782	0.659	0.819	0.745	HER2-enriched	6.82	Intermediate	8.74	High	7.54	High	4.9	Intermediate	5.8	Intermediate	1.59758	-0.341849	0.139976	4.59282	2.69162	1.08191	-1.42346	2.20821	1.21657	-0.527283	8.1527	2.45663	0.583998	-1.41362	3.27114	1.53111	5.85497	4.81916	0.856842	2.36034	-3.40973	4.55459	2.71634
GEICAM_09-03979_UU	Postmenopausal	65.1507	3.5	4	G2	Positive	Positive	Negative	10	Negative	0.276	0.418	0.507	0.456	0.299	Luminal B	6.65	Intermediate	3.81	Low	4.91	Low	8.43	High	7.39	High	1.65663	-3.78612	-1.01995	6.53331	-0.478163	-0.665088	7.41068	-1.29055	5.8783	-5.99967	2.53254	2.17459	8.12642	7.95372	0.949212	8.03902	6.99854	0.22554	-3.73788	0.574471	-1.55225	3.21939	7.46571
GEICAM_09-03981_UU	Premenopausal	46.1699	5.5	10	G2	Positive	Positive	Negative	40	Positive	0.379	0.69	0.824	0.689	0.491	Luminal B	6.54	Intermediate	5.57	Low	6.64	Intermediate	6.31	High	6.86	High	-0.00724989	0.590911	0.45245	5.14512	1.64307	1.9227	1.42193	0.73366	4.01841	-5.80465	4.53201	1.99434	1.50737	-1.0238	4.16515	0.558036	2.45488	-0.40855	-3.14149	-2.72502	1.18564	5.00264	2.17386
GEICAM_09-03987_UU	Premenopausal	46.0192	4	2	G1	Positive	Positive	Negative	6	Negative	0.501	0.83	0.591	0.792	0.874	Normal_Like	5.68	Intermediate	5.4	Low	7.23	Intermediate	1.82	Low	6.31	Intermediate	-0.188116	-2.67244	0.601406	5.74415	1.55053	-0.599391	-4.25655	1.31615	2.75939	-0.880781	4.34477	0.540202	-1.46588	-1.82131	3.46493	2.7078	1.04125	6.37437	1.27562	4.33889	-0.0599047	4.84135	6.2125
GEICAM_09-03989_UU	Postmenopausal	66.6575	3.5	7	G2	Positive	Negative	Negative	5	Negative	0.434	0.782	0.896	0.784	0.565	Luminal B	7.51	Intermediate	4.67	Low	3.45	Low	5.83	High	6.81	High	0.331671	-0.811249	1.77861	7.94822	1.65764	-1.30365	0.304223	-0.738046	3.47351	-3.34988	3.51221	3.62395	0.83268	-3.07589	4.00295	1.32239	1.77245	2.94236	-1.96	0.73539	-0.987724	4.11214	1.82488
GEICAM_09-03991_UU	Premenopausal	44.1452	2.4	2	G1	Negative	Positive	Negative	1	Negative	0.348	0.876	0.694	0.813	0.799	Luminal A	6.02	Intermediate	5.34	Low	7.07	Intermediate	1.74	Low	6.75	High	1.42672	-4.26466	1.13711	6.21829	0.771273	-2.04321	0.743033	-0.758129	1.76165	-2.35321	4.27214	1.11569	0.96396	-0.150412	3.62844	1.79799	1.83331	3.85725	-1.57618	1.21075	1.44239	3.86894	3.77356
GEICAM_09-03993_UU	Premenopausal	45.6685	6.5	1	GX	Positive	Positive	Negative	1	Negative	0.352	0.956	0.799	0.852	0.807	Luminal A	7.09	Intermediate	5.42	Low	7.61	High	4.13	Intermediate	7.86	High	2.42896	-1.84768	0.981705	5.56242	2.46175	-2.39742	-0.263457	-0.23693	2.68401	-2.31632	4.36057	2.90825	-0.180309	-1.16999	4.80394	1.14287	0.866315	4.22667	-1.96716	1.85978	0.917508	4.30666	4.1301
GEICAM_09-03995_UU	Premenopausal	50.1973	1.6	2	G1	Positive	Positive	Negative	5	Negative	0.456	0.883	0.826	0.813	0.753	Luminal A	6.62	Intermediate	3.88	Low	6.68	Intermediate	5.18	Intermediate	7.13	High	2.11205	-1.21101	0.650325	4.97504	1.95095	-0.874878	1.45196	-0.892519	1.96589	-3.20522	2.60871	2.12321	3.07306	1.75253	3.7501	2.31239	1.55421	4.51178	-0.942483	1.28146	0.570897	6.0159	3.3672
GEICAM_09-03999_UU	Premenopausal	47.5616	1.7	2	G3	Positive	Positive	Negative	5	Negative	0.377	0.798	0.854	0.802	0.604	Luminal B	7.2	Intermediate	4.81	Low	6.27	Intermediate	5.53	High	7.11	High	1.52298	-1.329	1.40246	6.56467	1.59558	-0.335407	2.53837	-2.37868	2.77579	-2.62902	3.66738	3.0949	3.17359	2.41886	3.51531	3.29707	2.29829	1.70069	-3.72308	-0.847441	-0.407728	4.46935	3.37646
GEICAM_09-04001_UU	Premenopausal	31.4027	3.4	4	G2	Positive	Positive	Negative	10	Negative	0.366	0.781	0.848	0.723	0.534	Luminal B	7.68	High	6.09	Intermediate	6	Intermediate	4.33	Intermediate	6.13	Intermediate	0.986488	-2.74591	1.41155	7.00423	1.36817	-3.05341	-0.0954207	-3.31805	1.87611	-3.62579	5.13298	3.90895	0.792923	-1.29384	-1.73788	2.03378	1.53544	0.64456	-5.68369	-1.86818	-1.38612	4.51564	1.51325
GEICAM_09-04003_UU	Postmenopausal	57.674	1.5	1	G3	Negative	Negative	Negative	15	Positive	0.486	0.522	0.693	0.639	0.336	Luminal B	4.68	Low	4.65	Low	3.33	Low	6.71	High	4.43	Low	2.32298	-0.082136	-0.25044	3.64845	0.886028	1.41515	0.861995	0.781772	1.92228	-3.47133	3.48894	-1.13269	2.14559	3.37225	-3.48342	1.22006	1.53125	-0.18615	-4.63258	-2.26471	-0.661216	4.06931	0.763904
GEICAM_09-04005_UU	Postmenopausal	69.5123	1.4	1	G3	Positive	Positive	Negative	30	Positive	0.623	0.687	0.734	0.779	0.572	HER2-enriched	6.47	Intermediate	4.5	Low	5.59	Intermediate	7.06	High	5.09	Low	1.22682	-0.545821	0.63075	6.6043	0.923696	-0.275281	1.78916	0.575596	1.96134	-3.26976	3.3195	1.86818	2.76656	1.79539	-4.78644	2.51636	2.8656	4.43124	-0.814621	1.93528	-3.67433	4.37986	3.81414
GEICAM_09-04007_UU	Postmenopausal	61.7425	2.6	8	G3	Negative	Negative	Negative	25	Positive	0.773	0.587	0.495	0.749	0.667	Basal-like	3.74	Low	4.05	Low	3.51	Low	5.55	High	2.87	Low	1.9189	0.015012	-0.174268	2.72303	1.22296	0.822179	1.30911	3.70441	0.912848	-1.09629	2.79775	-2.72009	2.27176	1.15354	-4.7815	2.33515	0.981963	5.43586	2.09714	5.14103	-3.27342	2.93728	3.58171
GEICAM_09-04009_UU	Postmenopausal	56.4356	3.7	6	G3	Positive	Positive	Positive	25	Positive	0.519	0.661	0.749	0.749	0.522	HER2-enriched	7.68	High	8.51	High	5.21	Intermediate	6.19	High	5.25	Low	0.610469	-0.76461	0.471773	4.58899	1.52174	0.147002	2.32569	-0.554839	3.06013	-1.78699	7.89201	3.89783	0.595532	-1.24338	-4.89781	2.51766	5.07818	2.88801	-0.350789	1.01329	-3.53565	3.63285	2.26389
GEICAM_09-04011_UU	Postmenopausal	57.0219	1.8	8	G2	Positive	Positive	Positive	1	Negative	0.43	0.733	0.75	0.718	0.579	Luminal B	6.73	Intermediate	7.57	High	4.03	Low	4.85	Intermediate	5.73	Intermediate	1.53002	-1.71635	0.967385	5.7031	1.64485	-1.70405	2.39399	-2.24237	2.49769	-2.33056	6.81457	2.3061	1.95598	0.903012	-3.78958	1.43457	4.45527	2.99899	-0.673887	1.05425	2.11515	3.92292	3.48781
GEICAM_09-04013_UU	Premenopausal	41.1342	3.4	3	G2	Positive	Positive	Negative	1	Negative	0.328	0.887	0.716	0.75	0.771	Luminal A	7.53	Intermediate	4.62	Low	8.54	High	3.94	Intermediate	8.24	High	1.50464	-3.38133	0.886086	6.3096	2.13743	-2.29513	2.04697	0.0767807	2.72499	-2.34576	3.45527	3.64326	3.06037	0.961767	4.21201	2.92848	1.81805	4.97327	-0.933253	1.95052	2.35198	4.32349	4.45893
GEICAM_09-04015_UU	Premenopausal	41.4301	3.2	6	G3	Positive	Positive	Positive	5	Negative	0.259	0.752	0.779	0.711	0.544	Luminal B	7.54	Intermediate	7.85	High	7.68	High	5.9	High	7.05	High	1.41632	-1.14816	0.203035	4.26012	1.93492	0.0514617	3.88889	2.09679	2.36766	-2.12129	7.14281	3.6626	2.52855	0.694632	4.25641	2.44953	4.66709	0.893636	-3.92742	-1.61976	0.92011	4.02993	1.91994
GEICAM_09-04017_UU	Postmenopausal	53.2685	5.1	1	GX	Positive	Positive	Negative	7	Negative	0.322	0.804	0.859	0.702	0.569	Luminal B	6.98	Intermediate	4.53	Low	7.52	High	5.98	High	6.55	Intermediate	0.866711	-1.31251	0.314793	5.37508	1.24492	-0.380401	1.08412	-2.25513	1.87709	-2.53704	3.35218	2.72482	2.01821	0.233352	3.66945	1.29334	1.1465	0.504349	-8.70643	-2.04277	0.53975	4.66445	2.62512
GEICAM_09-04021_UU	Premenopausal	49.3096	2	5	G2	Positive	Positive	Negative	1	Negative	0.333	0.874	0.867	0.798	0.655	Luminal A	6.64	Intermediate	4.86	Low	6.87	Intermediate	4.6	Intermediate	6.78	High	1.11715	-1.2375	1.49125	6.22534	1.33514	-1.29032	-0.195571	-1.86791	2.33065	-3.26604	3.72342	2.15875	-0.631959	0.265275	3.14147	0.792853	0.603397	1.88855	-3.39815	-0.898375	-0.280192	3.86729	2.25291
GEICAM_09-04023_UU	Postmenopausal	53.1178	2.1	1	G2	Positive	Positive	Negative	5	Negative	0.457	0.904	0.808	0.86	0.825	Luminal A	8.22	High	5.35	Low	4.53	Low	2.56	Low	7.4	High	1.45868	-2.7087	-0.324305	6.49119	2.0586	-1.96134	-0.706549	-0.897043	1.83811	-2.34107	4.28921	4.80949	-0.621772	-1.09762	3.97363	1.3998	1.54243	4.94838	-1.95229	1.87671	-0.726204	4.0056	2.01554
GEICAM_09-04025_UU	Postmenopausal	54.5342	1.4	1	G3	Negative	Negative	Negative	30	Positive	0.823	0.596	0.585	0.753	0.599	Basal-like	4.54	Low	3.85	Low	2.41	Low	6.41	High	3.22	Low	0.774154	0.43199	1.02738	4.07588	-0.0616161	0.99103	1.79195	0.986292	1.39874	-1.31033	2.57596	-1.36675	2.92866	0.104677	-1.21955	3.59403	0.87053	3.39277	-0.989885	4.31254	-3.91888	3.381	6.67694
GEICAM_09-04027_UU	Postmenopausal	68.2685	2	1	G3	Positive	Negative	Negative	5	Negative	0.246	0.595	0.738	0.642	0.37	Luminal B	7.09	Intermediate	3.89	Low	3.85	Low	6.44	High	6.43	Intermediate	0.959094	-1.25799	1.16914	6.48023	1.7191	-0.0214787	3.71665	-1.24225	2.93794	-4.56436	2.62318	2.91954	4.75806	3.53154	2.86864	4.42191	3.3448	-3.28087	-8.13345	-2.68035	-3.83191	4.11124	4.75023
GEICAM_09-04029_UU	Postmenopausal	70.6959	2	7	G3	Negative	Negative	Positive	1	Negative	0.466	0.726	0.702	0.882	0.599	HER2-enriched	4.33	Low	7.99	High	3.2	Low	5.51	High	4.82	Low	1.06544	-0.654751	-0.114384	3.58542	1.43434	-0.265579	1.71085	1.30561	0.919707	-1.63387	7.30236	-1.72596	1.89514	1.89223	3.42445	1.96458	4.47991	3.60704	-1.76391	1.22255	-0.0415434	3.38738	2.1498
GEICAM_09-04034_UU	Premenopausal	48.274	1.5	2	G1	Positive	Positive	Negative	1	Negative	0.351	0.726	0.815	0.788	0.504	Luminal B	5.69	Intermediate	6.7	Intermediate	6.8	Intermediate	6.17	High	6.6	Intermediate	1.3063	-0.173081	1.5673	5.34128	1.86617	-0.801514	2.0644	1.29662	2.10606	-1.88131	5.82257	0.561076	1.62414	-1.936	3.34574	1.28224	2.85373	-0.509858	-6.69453	-3.34304	-1.03332	4.59978	2.63784
GEICAM_09-04036_UU	Premenopausal	52.2932	1.7	2	G2	Positive	Positive	Negative	NA	NA	0.277	0.644	0.83	0.617	0.336	Luminal B	6.68	Intermediate	4.69	Low	7.05	Intermediate	7.18	High	6.74	High	1.5492	0.218585	1.20476	6.10591	1.88728	-1.05754	0.863925	-0.366703	2.78945	-2.54692	3.53576	2.21805	2.77223	-0.48131	3.72986	0.554327	0.659845	-1.5292	-5.39556	-3.4338	0.83078	5.35527	1.26239
GEICAM_09-04038_UU	Premenopausal	44.137	4.5	2	G2	Positive	Negative	Positive	21	Positive	0.517	0.709	0.753	0.886	0.582	HER2-enriched	5.18	Low	7.94	High	2.96	Low	6.35	High	5.4	Intermediate	1.02286	-0.407013	1.95396	4.09826	2.47292	0.28444	5.64225	3.23166	2.85878	-1.39737	7.23747	-0.294281	2.55944	0.54817	3.86182	2.74752	5.45904	3.89275	-2.20878	1.09891	-3.4386	4.03351	3.32357
GEICAM_09-04040_UU	Premenopausal	52.6904	1.8	3	G2	Positive	Positive	Negative	5	Negative	0.508	0.815	0.851	0.8	0.696	Luminal B	6.33	Intermediate	3.95	Low	5.33	Intermediate	5.38	High	5.87	Intermediate	2.18743	-0.620724	0.725334	3.99303	1.47997	0.102055	0.618578	0.628365	1.7828	-1.63314	2.69054	1.63632	1.95271	-1.86232	2.48893	1.72685	-0.76662	1.46565	-4.70134	-1.02235	-0.284684	3.82094	1.1113
GEICAM_09-04042_UU	Premenopausal	41.8548	1	1	G1	Positive	Positive	Negative	1	Negative	0.413	0.927	0.787	0.823	0.806	Luminal A	7.55	Intermediate	5.25	Low	7.26	Intermediate	4.45	Intermediate	7.48	High	1.09684	-1.40257	2.23961	5.46903	1.13788	-2.08519	1.28809	0.956106	2.00809	-2.4867	4.16948	3.67752	2.0883	-0.530862	2.79547	1.93356	1.9269	4.7095	-1.04285	1.9751	1.49042	4.07783	4.40071
GEICAM_09-04044_UU	Postmenopausal	68.9342	2.9	4	G2	Positive	Positive	Negative	5	Negative	0.336	0.917	0.821	0.782	0.728	Luminal A	8.03	High	4.47	Low	7.81	High	4.68	Intermediate	7.69	High	1.67355	-1.04084	0.958509	4.93067	1.66122	-1.21185	1.04804	0.11436	1.96897	-3.08922	3.28579	4.4928	1.76215	-0.404954	2.93069	1.50117	0.334199	2.51936	-2.77556	0.303172	1.8054	3.97811	2.40224
GEICAM_09-04046_UU	Postmenopausal	67.9288	4.5	6	G3	Negative	Negative	Negative	30	Positive	0.884	0.587	0.543	0.717	0.69	Basal-like	3.24	Low	4.17	Low	3.32	Low	5.28	Intermediate	2.98	Low	1.49284	-1.60458	-0.189103	5.09245	-0.61022	-0.41003	1.46519	0.662968	0.771005	-2.41004	2.93472	-3.55859	2.23341	-1.81138	-4.4214	4.39752	2.12737	4.94895	0.971004	4.52983	-1.70708	3.2777	9.6039
GEICAM_09-04048_UU	Premenopausal	39.1589	0.6	2	G3	Positive	Positive	Negative	1	Negative	0.623	0.847	0.803	0.846	0.835	Luminal A	7.18	Intermediate	4.3	Low	4.68	Low	5.07	Intermediate	6.46	Intermediate	1.45751	-1.45744	0.283059	5.52409	1.86723	1.34884	-0.847777	0.42961	2.06657	-2.29833	3.08941	3.06585	-0.846178	-1.11729	2.9309	1.02523	0.719778	5.61645	0.0924704	3.09094	-1.1641	5.11517	4.15067
GEICAM_09-04050_UU	Premenopausal	40.0411	2	1	G1	Positive	Positive	Negative	1	Negative	0.522	0.856	0.795	0.806	0.759	Luminal A	6.62	Intermediate	5.1	Low	6.66	Intermediate	5.53	High	6.88	High	1.88744	-1.8829	0.747002	6.0758	0.818446	-0.922759	2.07677	-0.00903326	2.8587	-2.15932	4.00263	2.12323	3.70162	2.0892	1.85682	3.13801	2.52554	4.76283	-0.621173	1.691	1.99603	4.28255	3.78386
GEICAM_09-04052_UU	Premenopausal	40.2575	2.6	27	G2	Positive	Negative	Negative	15	Positive	0.599	0.804	0.732	0.917	0.775	HER2-enriched	4.11	Low	4.56	Low	4.35	Low	3.58	Low	4.68	Low	1.15547	-3.27747	1.25425	5.7688	1.71584	-1.44357	-0.373079	0.103156	1.7434	-1.85069	3.38253	-2.09826	-0.415361	2.57374	0.254352	0.666067	0.890913	3.843	-1.88753	1.56905	-2.77881	4.27795	3.29192
GEICAM_09-04054_UU	Premenopausal	46.6986	1.5	6	G3	Positive	Negative	Negative	1	Negative	0.733	0.758	0.65	0.834	0.824	HER2-enriched	5.2	Low	4.11	Low	5.82	Intermediate	5.24	Intermediate	4.77	Low	1.29203	-1.05207	0.513844	5.06436	1.27461	-0.830802	-2.47465	2.1165	1.25184	-0.995355	2.86556	-0.267712	0.189012	-0.752014	0.611685	2.69197	0.890572	5.95495	0.655091	3.38229	-2.13757	4.46271	4.70737
GEICAM_09-04056_UU	Premenopausal	41.2301	2.3	1	G3	Positive	Positive	Negative	1	Negative	0.374	0.862	0.791	0.777	0.694	Luminal A	7.39	Intermediate	4.78	Low	8.65	High	6.08	High	8.07	High	1.20246	-1.20306	0.895696	6.7036	2.37172	-0.621672	3.01538	-0.66779	2.33076	-2.50568	3.63412	3.40929	3.75785	2.24366	2.18053	3.40931	2.34771	2.66178	-1.84764	0.968622	0.410265	4.66308	2.58181
GEICAM_09-04058_UU	Premenopausal	38.2055	2.2	1	G2	Positive	Positive	Negative	5	Negative	0.481	0.888	0.736	0.837	0.79	Luminal A	6.22	Intermediate	4.81	Low	7.4	High	5.45	High	6.56	Intermediate	0.40452	-1.03367	-0.00397484	4.61499	0.711958	-0.34786	2.19222	0.188251	2.36566	-1.86943	3.663	1.45496	2.98064	0.878449	1.03532	2.85031	1.61345	5.39827	-0.781152	2.51735	1.07419	3.74468	4.82185
GEICAM_09-04060_UU	Premenopausal	38.463	1.3	1	G1	Positive	Positive	Negative	10	Negative	0.23	0.753	0.835	0.604	0.484	Luminal B	7.91	High	4.82	Low	8.12	High	6.01	High	8.11	High	1.03568	-1.03301	1.80747	6.852	2.20061	0.474238	1.63677	-3.78813	2.05677	-4.87993	3.68105	4.29276	2.67071	-0.474914	2.51267	1.73265	1.65221	-0.77084	-4.43387	-3.64241	1.24093	4.3931	1.66864
GEICAM_09-04062_UU	Postmenopausal	60.3945	2.2	1	G3	Positive	Positive	Negative	20	Positive	0.6	0.866	0.879	0.821	0.748	Luminal B	6.69	Intermediate	2.94	Low	4.59	Low	5.17	Intermediate	5.94	Intermediate	1.15066	-1.40511	0.641907	5.43839	1.33003	-0.327725	0.0459197	-0.741181	1.57141	-3.09567	1.53372	2.24013	0.132753	-2.13365	1.35529	0.550335	-1.2945	3.92481	-2.11032	1.7635	-0.60155	4.13542	3.95387
GEICAM_09-04064_UU	Postmenopausal	74.5151	4	1	G3	Negative	Negative	Negative	1	Negative	0.278	0.586	0.705	0.705	0.38	Luminal B	3.61	Low	5.77	Intermediate	1.86	Low	4.85	Intermediate	3.64	Low	0.808746	-0.918237	0.75522	2.70938	0.824157	-0.821006	0.488432	-2.58191	0.634435	-3.12209	4.76077	-2.93091	0.51984	3.53581	2.96928	-0.66338	1.4232	-2.42273	-8.27659	-4.25355	-0.585333	4.20399	1.52106
GEICAM_09-04066_UU	Premenopausal	53.4274	3.5	1	G1	Positive	Positive	Negative	1	Negative	0.365	0.918	0.713	0.796	0.86	Luminal A	7.81	High	4.46	Low	7.15	Intermediate	1.64	Low	7.14	High	1.39461	-3.10611	0.934737	5.65662	0.973995	-1.33948	-1.83332	-1.65007	1.09898	-1.50106	3.27242	4.11825	-2.43763	-2.30676	3.13783	1.58719	-0.436229	4.13751	-2.04624	0.859669	0.197761	3.7689	2.1502
GEICAM_09-04068_UU	Premenopausal	51.3151	1.5	1	G2	Positive	Positive	Negative	1	Negative	0.341	0.896	0.708	0.835	0.813	Luminal A	7.06	Intermediate	5.46	Low	6.71	Intermediate	1.29	Low	7.33	High	1.3809	-0.757099	1.07005	6.11711	1.8209	-1.70839	-0.632234	1.01505	1.88777	-2.23035	4.40989	2.85538	-0.671814	0.0872651	3.72862	1.32114	2.00197	5.13681	-1.31342	1.61126	0.161707	4.39936	3.75253
GEICAM_09-04070_UU	Postmenopausal	54.211	1	2	G2	Positive	Positive	Negative	NA	NA	0.273	0.857	0.802	0.737	0.638	Luminal A	6.9	Intermediate	6.3	Intermediate	8.97	High	5.15	Intermediate	7.43	High	1.6318	-1.09324	0.576594	6.28295	1.70789	-0.0138341	0.334239	-2.02358	2.25669	-2.35883	5.36883	2.58579	0.384477	0.309287	3.46837	0.610235	2.67674	2.76074	-2.8635	-0.856681	2.89472	4.71859	1.90114
GEICAM_09-04309_UU	Premenopausal	50.9808	3.2	1	G2	Positive	Positive	Negative	1	Negative	0.369	0.924	0.752	0.787	0.801	Luminal A	7.12	Intermediate	5.7	Intermediate	8.37	High	4.71	Intermediate	8	High	1.68318	-0.716833	1.92804	6.22548	1.74017	-1.91818	-0.593854	1.00564	3.20292	-2.64391	4.68246	2.96377	1.09528	-0.531721	3.75449	0.948777	1.91684	5.18895	1.23025	2.93105	2.76209	4.81012	4.49487
GEICAM_09-04311_UU	Premenopausal	48.9973	4.8	2	GX	Positive	Negative	Negative	5	Negative	0.654	0.604	0.492	0.702	0.716	Normal_Like	6.04	Intermediate	3.69	Low	5.51	Intermediate	6.93	High	5.1	Low	1.20109	0.328667	0.488829	4.14142	1.22883	1.51881	3.30941	3.30374	1.75014	0.352203	2.38653	1.14969	4.03891	2.56257	1.87488	4.53879	2.43249	5.45095	3.36838	6.8098	-2.864	3.92972	4.18728
GEICAM_09-04313_UU	Premenopausal	38.663	3	13	GX	Negative	Negative	Positive	1	Negative	0.555	0.667	0.66	0.881	0.624	HER2-enriched	3.84	Low	7.84	High	3.67	Low	4.9	Intermediate	4.5	Low	0.638214	-0.893059	-0.197818	3.89163	1.68682	-0.353551	2.50782	0.903478	1.81096	-1.39949	7.13127	-2.55311	0.228488	1.09788	3.62693	1.52165	4.50889	3.7416	-1.70512	0.893556	-3.14131	6.55839	6.77406
GEICAM_09-04315_UU	Premenopausal	37.663	2.5	9	G2	Negative	Negative	Positive	30	Positive	0.638	0.583	0.59	0.811	0.585	HER2-enriched	3.44	Low	8.7	High	3.83	Low	6.43	High	4.11	Low	0.498731	0.117988	0.48543	4.30728	1.3393	0.924391	0.326448	2.86709	1.19744	-0.0815747	8.10583	-3.22156	1.44767	-0.163662	2.83327	0.931304	5.81413	4.55308	1.36524	3.43604	-4.18876	4.08785	3.1257
GEICAM_09-04317_UU	Premenopausal	36.6164	10	37	G3	Positive	Positive	Positive	1	Negative	0.563	0.756	0.76	0.847	0.684	HER2-enriched	6.54	Intermediate	8.14	High	5.95	Intermediate	6.27	High	5.98	Intermediate	0.27092	0.0578002	0.583179	5.87319	1.78436	-0.350102	-1.01521	1.38668	2.21614	-0.695022	7.4681	1.98486	1.06101	-1.13364	3.04326	0.917385	5.02509	5.51374	-0.275212	2.57292	-3.94874	4.52533	3.98618
GEICAM_09-04319_UU	Premenopausal	38.7507	4.5	15	G3	Positive	Positive	Negative	10	Negative	0.453	0.784	0.759	0.757	0.761	Luminal A	6.16	Intermediate	3.28	Low	5.95	Intermediate	4.5	Intermediate	5.67	Intermediate	0.0835898	-1.4464	-0.149328	6.25968	1.7783	-1.88296	0.0630983	-0.857584	2.52818	-0.0322864	1.91979	1.35309	-3.09993	0.398236	2.2861	1.86568	-0.140601	3.1509	-2.51828	-0.555991	-1.083	4.64099	4.02614
GEICAM_09-04321_UU	Premenopausal	36.7288	2.7	6	G3	Positive	Negative	Negative	18	Positive	0.43	0.814	0.926	0.782	0.602	Luminal B	7.33	Intermediate	4.05	Low	3.94	Low	6.14	High	6.7	High	1.35356	-0.358724	1.09613	5.08463	2.4654	0.0292486	1.02347	-0.79596	2.9664	-2.99349	2.79569	3.3101	2.22883	0.00634009	3.48112	1.69846	1.18089	2.92532	-3.75524	-0.187767	0.783095	4.47645	2.37916
GEICAM_09-04323_UU	Premenopausal	34.5151	6	2	GX	Negative	Negative	Negative	25	Positive	0.901	0.615	0.587	0.749	0.703	Basal-like	4.99	Low	3.92	Low	5.11	Intermediate	6.14	High	4.06	Low	2.5059	-0.0936867	0.4535	5.32252	1.56529	0.68274	-0.458831	2.87189	1.56708	-0.740317	2.65344	-0.621882	2.23344	-1.41426	-0.937052	3.21974	0.301601	6.09135	0.0731055	3.67656	-2.75435	4.25255	6.57133
GEICAM_09-04325_UU	Premenopausal	41.7726	1.8	3	G2	Positive	Positive	Negative	1	Negative	0.493	0.937	0.789	0.848	0.839	Luminal A	6.89	Intermediate	5.08	Low	7.25	Intermediate	5.02	Intermediate	6.97	High	1.14175	-1.05698	1.03344	4.92456	1.82127	-0.04433	-0.763013	0.435193	2.22633	-2.02928	3.97841	2.57592	0.811023	0.197546	3.71261	1.80238	0.446494	4.62044	-0.386944	2.71649	1.19535	4.18163	4.27087
GEICAM_09-04327_UU	Premenopausal	30.811	2.7	14	GX	Positive	Positive	Negative	5	Negative	0.305	0.578	0.812	0.564	0.346	Luminal B	6.74	Intermediate	4.53	Low	6.03	Intermediate	6.89	High	6.48	Intermediate	1.52444	-0.0435269	1.0925	5.7795	2.21274	0.922052	1.359	-1.04719	3.84945	-3.27448	3.34841	2.32169	1.62356	0.0622889	3.96827	0.0932434	1.31809	-2.36362	-2.86998	-5.12785	0.344869	3.33741	2.13153
GEICAM_09-04329_UU	Premenopausal	43.9562	2	7	G3	Positive	Positive	Negative	1	Negative	0.443	0.9	0.888	0.807	0.718	Luminal A	6.83	Intermediate	4.02	Low	6.89	Intermediate	5.53	High	6.7	High	1.23851	-0.492376	1.60353	6.03984	0.832274	-1.02908	-1.03966	-0.861038	2.57212	-1.94711	2.76618	2.46769	0.482553	-0.24019	3.12986	0.230386	-0.396488	2.50252	-3.76687	-0.428432	0.403561	4.04727	3.23384
GEICAM_09-04331_UU	Postmenopausal	62.0575	3	2	G2	Negative	Negative	Negative	1	Negative	0.417	0.419	0.568	0.645	0.313	HER2-enriched	4.53	Low	7.36	Intermediate	4.11	Low	6.07	High	3.49	Low	-0.014295	0.242222	0.22064	2.28467	1.61955	4.11022	-0.18371	2.01501	1.70254	0.365906	6.58173	-1.38162	1.38735	-1.13595	2.87344	-0.111349	4.19517	-0.803006	-1.09303	-2.9246	-4.53533	3.56969	3.86392
GEICAM_09-04333_UU	Postmenopausal	52.989	3.4	4	G2	Positive	Positive	Negative	18	Positive	0.511	0.803	0.85	0.802	0.67	Luminal B	7.85	High	5.47	Low	6.37	Intermediate	6.63	High	7.68	High	1.46448	-0.305015	1.2109	7.03384	2.02835	-0.618178	0.848165	1.70836	4.23386	-2.59636	4.42196	4.19204	0.933536	0.396003	5.07607	1.29239	2.75726	3.69867	-0.989673	1.21022	0.712359	5.36409	2.53857
GEICAM_09-04335_UU	Premenopausal	39.874	1.5	1	G2	Positive	Positive	Negative	28	Positive	0.309	0.749	0.764	0.672	0.536	Luminal B	7.21	Intermediate	3.86	Low	8.34	High	6.68	High	6.87	High	1.40885	0.265347	0.2686	5.31528	1.2357	0.0246761	0.152011	0.749447	2.16151	-2.87175	2.58802	3.10478	1.27513	0.665286	4.14271	2.65646	0.268649	1.2784	-2.8497	-1.05102	0.753717	3.83548	3.31275
GEICAM_09-04337_UU	Premenopausal	38.7644	4.5	4	G2	Negative	Positive	Positive	15	Positive	0.346	0.678	0.809	0.791	0.43	Luminal B	6.3	Intermediate	8.54	High	4.62	Low	7.09	High	6.25	Intermediate	0.970528	-0.532164	0.321081	4.41538	2.18705	1.73969	3.97936	-1.74487	2.74195	-1.78468	7.91985	1.5879	3.28109	0.872769	4.34769	2.46242	5.81817	2.22955	-2.4509	0.914027	-1.58619	4.17298	3.28798
GEICAM_09-04339_UU	Postmenopausal	70.8493	4.5	3	G2	Positive	Positive	Negative	10	Negative	0.483	0.818	0.852	0.777	0.625	Luminal B	8.25	High	5.31	Low	6.63	Intermediate	6.18	High	8.13	High	1.2077	-0.90952	1.18155	6.1662	2.46486	-0.508878	0.988752	-0.326364	4.08412	-2.72474	4.24062	4.86722	1.42231	0.490758	4.52308	0.721071	0.156512	4.87436	-1.08171	2.65838	-0.253036	7.13019	4.87167
GEICAM_09-04341_UU	Postmenopausal	55.6603	1.1	1	G2	Positive	Positive	Negative	1	Negative	0.474	0.77	0.715	0.845	0.693	HER2-enriched	7.25	Intermediate	6.41	Intermediate	5.98	Intermediate	6.04	High	7.33	High	1.26382	-1.05637	0.592973	8.03415	1.39216	-0.13011	2.98646	1.24297	2.98203	-1.6193	5.49617	3.18645	4.14901	3.17944	4.94359	4.08664	3.74699	6.62709	0.581095	3.21248	-2.40485	4.74036	4.85865
GEICAM_09-04343_UU	Premenopausal	46.8082	2.5	1	G2	Negative	Negative	Positive	10	Negative	0.371	0.526	0.541	0.708	0.47	HER2-enriched	4.2	Low	8.88	High	3.48	Low	5.68	High	4.39	Low	0.803245	-0.981424	-0.0302923	2.05032	1.49393	-0.261966	3.14574	2.59194	1.51234	-0.497527	8.30723	-1.93655	1.9065	0.718733	3.64873	3.78636	5.43588	-4.96691	1.29059	1.66421	-2.96319	3.36328	2.59619
GEICAM_09-04345_UU	Postmenopausal	59.9534	3	11	G2	Positive	Positive	Negative	1	Negative	0.241	0.831	0.783	0.723	0.617	Luminal A	7.72	High	4.91	Low	7.81	High	4.91	Intermediate	7.9	High	1.98576	-2.35233	0.740168	6.25534	0.823672	-1.65977	2.75384	-2.23863	2.68009	-3.66165	3.77978	3.97383	3.7507	2.39634	3.43093	3.60804	2.53331	2.07308	-3.07531	-1.00873	1.42332	4.23923	3.91175
GEICAM_09-04347_UU	Premenopausal	40.8493	4	2	G2	Positive	Positive	Negative	5	Negative	0.571	0.827	0.734	0.764	0.772	Luminal A	7.02	Intermediate	4.64	Low	6.7	Intermediate	5.64	High	7.28	High	1.32105	-0.880769	1.38489	5.87035	2.17583	19.8647	-0.103355	0.881075	2.59474	-2.37949	3.47036	2.79089	0.556713	-2.61338	2.88415	2.07952	0.484134	6.27742	1.01491	3.22575	0.669014	4.2282	4.63713
GEICAM_09-04349_UU	Premenopausal	57.0849	2.5	5	G2	Positive	Positive	Negative	6	Negative	0.575	0.895	0.779	0.882	0.826	Luminal A	6.52	Intermediate	3.81	Low	5.96	Intermediate	3.8	Low	5.42	Intermediate	1.23109	-1.46202	0.207545	4.9655	1.68467	-2.21888	-3.11553	0.921939	1.61282	-2.66575	2.53008	1.96057	-0.275844	-1.90647	2.091	1.30614	-0.0662442	4.30018	-2.02995	1.84746	-2.87558	3.37786	4.7792
GEICAM_09-04351_UU	Premenopausal	38.726	5	14	G3	Negative	Negative	Positive	30	Positive	0.475	0.7	0.762	0.887	0.559	HER2-enriched	3.81	Low	8.17	High	2.68	Low	5.12	Intermediate	3.55	Low	0.414935	-0.769921	0.423777	3.56637	1.23948	-1.02491	-1.56631	-0.662511	0.984901	-0.379579	7.50383	-2.59812	0.665476	0.793914	1.96704	-0.116038	4.79163	3.11574	-3.63654	-0.0613811	-4.7543	3.73903	1.79687
GEICAM_09-04353_UU	Postmenopausal	51.7151	1.1	2	G1	Positive	Positive	Negative	5	Negative	0.351	0.861	0.726	0.805	0.792	Luminal A	8.31	High	5.21	Low	5.78	Intermediate	2.29	Low	7.66	High	2.12879	-3.53105	1.79858	6.76881	1.91632	-1.24128	0.790041	-0.953035	2.78183	-1.28166	4.1238	4.96435	1.40111	0.671341	3.39796	1.26992	0.436813	5.89284	-1.36623	3.27681	-0.633073	4.28241	2.09167
GEICAM_09-04355_UU	Postmenopausal	68.2521	1.3	1	G1	Positive	Positive	Negative	1	Negative	0.401	0.922	0.882	0.821	0.713	Luminal A	8.16	High	5.02	Low	7.09	Intermediate	4.06	Intermediate	7.9	High	0.861888	-2.26021	1.53772	6.93519	2.53782	-1.77965	0.012779	-1.19977	2.53958	-4.30064	3.90729	4.70425	0.615904	-4.09516	3.45635	0.111481	0.544993	3.17447	-2.20362	0.867646	-1.29234	4.51825	1.14225
GEICAM_09-04357_UU	Postmenopausal	55.9205	1.8	1	G3	Negative	Negative	Negative	18	Positive	0.63	0.726	0.7	0.844	0.688	HER2-enriched	4.48	Low	4.34	Low	4.29	Low	5.34	High	5.22	Low	0.697444	-1.2261	0.310643	4.82418	1.44552	1.27424	3.00948	1.22067	1.57305	-2.53608	3.13354	-1.48198	2.04041	2.63344	1.45686	2.12911	1.19417	5.05576	0.375352	2.633	-2.16735	3.89383	3.7472
GEICAM_09-04359_UU	Postmenopausal	51.5644	2.2	6	G3	Positive	Positive	Positive	10	Negative	0.191	0.741	0.847	0.628	0.465	Luminal B	8.11	High	5.15	Low	6.85	Intermediate	5.72	High	8.12	High	0.530305	-1.17126	0.789936	7.09097	2.65314	-1.47091	2.02915	-2.2015	3.03298	-3.99012	4.05283	4.62311	2.00925	0.845349	3.66845	1.97957	2.30427	-0.599647	-6.09967	-2.91549	2.01063	4.30008	2.11902
GEICAM_09-04361_UU	Postmenopausal	68.3973	3.1	10	G3	Negative	Negative	Negative	3	Negative	0.592	0.667	0.616	0.839	0.666	HER2-enriched	4.1	Low	4.17	Low	3.15	Low	4.74	Intermediate	3.61	Low	0.605821	-0.70918	-0.429707	3.93176	1.0148	-1.32355	-0.755639	2.32823	0.157182	-0.317703	2.93375	-2.10946	0.528202	-1.07194	2.04767	0.189288	-0.319978	3.75199	-0.970937	1.46581	-4.48524	3.38375	1.88708
GEICAM_09-04363_UU	Postmenopausal	56.1397	3	8	G3	Positive	Positive	Negative	10	Negative	0.566	0.899	0.75	0.818	0.881	Luminal A	7.56	Intermediate	4.81	Low	7.22	Intermediate	5.21	Intermediate	6.86	High	1.16626	-1.26949	0.551265	5.37818	1.29857	-0.672302	-0.128177	1.57919	2.3476	-1.64811	3.66549	3.69761	0.334473	-0.69079	2.0679	1.44017	0.77259	6.36817	0.568221	4.0384	0.0543012	4.56095	5.8276
GEICAM_09-04365_UU	Postmenopausal	62.2466	2.5	17	G2	Positive	Negative	Negative	15	Positive	0.318	0.786	0.86	0.765	0.553	Luminal B	6.92	Intermediate	5.26	Low	2.91	Low	5.3	High	6.53	Intermediate	0.958679	-0.318246	0.20503	5.60023	2.3917	-2.33526	1.98469	-0.313796	2.41231	-3.18349	4.18583	2.62066	2.15342	-0.370208	3.49775	1.99719	1.32751	1.96086	-1.8693	-1.01722	1.18424	3.43512	2.52175
GEICAM_09-04367_UU	Postmenopausal	61.2658	1.3	7	G3	Positive	Positive	Negative	1	Negative	0.486	0.902	0.829	0.807	0.781	Luminal A	7.73	High	4.29	Low	6.97	Intermediate	5.13	Intermediate	6.77	High	1.7188	-1.01048	1.31752	6.41677	1.19186	-0.463356	0.654791	0.580047	2.73314	-3.01566	3.07955	3.98598	1.82673	1.42676	2.36069	1.97961	1.01437	4.26934	-0.588943	1.80686	0.687536	4.07912	2.86529
GEICAM_09-04369_UU	Premenopausal	50.5836	1.5	11	G3	Negative	Negative	Negative	25	Positive	0.754	0.378	0.472	0.535	0.385	Basal-like	3.67	Low	2.63	Low	3.49	Low	7.03	High	2.4	Low	1.47304	1.00738	0.263234	3.28115	0.535136	1.14086	1.79107	2.15142	0.808945	-2.40528	1.17896	-2.84189	2.619	0.192702	-4.128	3.99813	0.595397	1.71324	-1.43541	-1.56222	-4.32554	3.43498	6.60222
GEICAM_09-04371_UU	Premenopausal	39.2384	1.8	6	G2	Positive	Positive	Positive	5	Negative	0.525	0.862	0.818	0.891	0.773	HER2-enriched	6.69	Intermediate	8.2	High	6.4	Intermediate	5.3	High	6.02	Intermediate	1.07504	-1.3814	0.442885	4.36871	1.2264	-0.416367	4.48277	0.765705	2.3149	-1.2599	7.53967	2.24667	0.799156	-0.118415	3.25046	0.661309	4.01783	4.56636	-0.658601	1.75255	-0.199743	3.64536	3.52462
GEICAM_09-04373_UU	Postmenopausal	65.9562	3	3	G2	Negative	Negative	Negative	12	Negative	0.501	0.819	0.661	0.872	0.834	HER2-enriched	5.75	Intermediate	5.26	Low	4.99	Low	3.48	Low	5.46	Intermediate	1.23788	-2.28075	0.000217	4.56341	1.94229	-1.74401	-1.06891	0.835556	0.655187	-0.90837	4.17768	0.664548	-1.29373	2.17519	2.74293	1.10125	0.622954	6.69557	0.756532	3.74181	-1.20643	3.93043	5.74227
GEICAM_09-04375_UU	Postmenopausal	46.5671	3	9	G2	Positive	Positive	Negative	1	Negative	0.329	0.896	0.804	0.789	0.74	Luminal A	6.75	Intermediate	4.37	Low	6.62	Intermediate	2.5	Low	6.5	Intermediate	0.509847	-2.42394	1.33136	5.7041	1.26892	-1.75916	-0.955544	-0.304138	0.975149	-2.78823	3.16105	2.34194	-1.39865	-3.00279	2.62604	0.747955	-0.198809	-1.30949	-3.41982	-2.61058	0.461478	3.69246	1.3785
GEICAM_09-04381_UU	Premenopausal	36.6164	2.5	8	G3	Positive	Positive	Negative	10	Negative	0.409	0.696	0.839	0.723	0.479	Luminal B	7.19	Intermediate	4.74	Low	4.79	Low	6.67	High	5.89	Intermediate	1.27037	-0.198891	1.31446	4.81954	1.51559	-0.437776	2.56765	-1.76802	3.09591	-3.23514	3.59264	3.08018	3.1788	-0.354266	3.66621	2.5534	0.709922	1.27257	-4.04747	1.1583	-4.62187	4.73769	2.7478
GEICAM_09-04384_UU	Premenopausal	41.7644	2	2	G2	Positive	Positive	Positive	5	Negative	0.246	0.63	0.796	0.704	0.373	Luminal B	6.74	Intermediate	8.04	High	5.82	Intermediate	6.99	High	6.15	Intermediate	0.442279	-0.57934	1.19375	4.27648	2.00711	-0.255995	1.27962	-0.505459	2.78745	-2.36828	7.35384	2.32918	2.57963	2.86969	3.52297	2.29478	4.76002	-1.06179	-6.15684	-2.59636	-3.94488	3.43084	3.06304
GEICAM_09-04386_UU	Postmenopausal	68.7616	1.5	2	G3	Positive	Positive	Positive	10	Negative	0.53	0.679	0.679	0.888	0.563	HER2-enriched	4.55	Low	7.8	High	3.81	Low	6.02	High	4.61	Low	0.949418	-0.328328	-0.444022	4.16903	1.43903	-0.267338	0.394352	1.33055	1.2216	-1.52267	7.08421	-1.35604	1.97094	1.42839	3.07034	1.59838	4.75595	3.46622	-3.3939	1.45936	-2.23992	4.02088	2.93953
GEICAM_09-04388_UU	Premenopausal	37.7836	2.1	1	G3	Negative	Negative	Positive	30	Positive	0.469	0.582	0.574	0.747	0.527	HER2-enriched	4.61	Low	7.99	High	3.88	Low	6.4	High	5.15	Low	0.846341	-1.70015	-1.22229	4.06406	0.462587	-1.40955	3.60059	0.940267	2.85432	-2.24312	7.29469	-1.25368	4.83343	4.75903	1.97776	4.74218	6.88128	3.97491	0.119986	2.10623	-3.60869	3.2356	5.58587
GEICAM_09-04390_UU	Premenopausal	51.0466	1.8	2	G2	Positive	Positive	Negative	1	Negative	0.179	0.725	0.756	0.639	0.487	Luminal B	7.92	High	5.01	Low	7	Intermediate	4.97	Intermediate	7.9	High	0.790667	-2.33065	1.19241	6.70553	1.26225	2.0019	2.38463	-2.33083	2.80779	-2.40945	3.8939	4.29831	3.41116	2.79907	3.58111	3.08202	2.42233	-0.185997	-3.85719	-2.12509	1.43974	4.40955	3.28474
GEICAM_09-04392_UU	Premenopausal	36.9014	4.3	6	G3	Positive	Positive	Negative	40	Positive	0.327	0.755	0.879	0.66	0.5	Luminal B	7.21	Intermediate	3.89	Low	6.3	Intermediate	6.28	High	7.1	High	0.707711	-0.457116	-0.240594	4.84604	1.81982	-0.901046	1.35945	-1.79762	2.71009	-4.47688	2.6237	3.11793	2.14089	-0.00798247	2.90008	0.398675	0.614815	1.77921	-2.57864	0.20312	2.26868	5.79537	1.73347
GEICAM_09-04394_UU	Postmenopausal	58.1452	2	1	GX	Positive	Positive	Negative	5	Negative	0.261	0.825	0.846	0.713	0.589	Luminal B	7.99	High	4.54	Low	7.69	High	5.44	High	7.43	High	1.65842	-1.62031	0.0127086	4.43455	1.90776	-2.39345	1.30919	-0.752252	2.67333	-4.203	3.36081	4.42992	2.84453	1.67614	3.349	2.09135	1.19281	1.05523	-4.94865	-1.69925	1.71004	4.44039	3.04371
GEICAM_09-04396_UU	Postmenopausal	50.7288	1.4	1	G2	Positive	Positive	Negative	2	Negative	0.311	0.719	0.644	0.662	0.61	Luminal A	7.56	Intermediate	4.51	Low	7.56	High	5.8	High	7.7	High	1.08453	-3.68167	1.46032	5.35044	1.68673	-1.60651	4.31349	-1.44373	3.33396	-2.87115	3.32348	3.69346	5.64241	4.62247	2.78972	5.50134	4.18711	5.32047	0.0997588	2.12945	0.134308	4.20912	5.26845
GEICAM_09-04398_UU	Premenopausal	44.4658	2.4	3	G2	Positive	Positive	Negative	1	Negative	0.367	0.953	0.79	0.81	0.805	Luminal A	7.37	Intermediate	5.49	Low	8.3	High	4.51	Intermediate	8.18	High	0.988617	-1.5804	1.15021	6.16316	1.36679	-0.685116	-1.8112	-0.243894	2.84717	-2.52853	4.44975	3.38228	-0.297445	-0.291657	4.29439	0.392523	1.71448	4.94283	-2.50178	0.887189	1.65198	5.02673	3.37958
GEICAM_09-04400_UU	Premenopausal	37.1507	3.5	3	G2	Positive	Positive	Negative	1	Negative	0.334	0.94	0.855	0.809	0.728	Luminal A	7.41	Intermediate	4.86	Low	7.31	Intermediate	3.95	Intermediate	7.95	High	1.69862	-1.89607	0.601416	5.38011	1.96971	-1.33121	-1.94895	-1.20719	2.05931	-3.13142	3.7222	3.45456	0.127264	-1.75677	4.41218	0.337822	1.17602	1.36637	-5.57781	-1.10738	1.63323	3.9238	1.25217
GEICAM_09-04402_UU	Premenopausal	50.189	3.5	2	G1	Positive	Positive	Negative	15	Positive	0.328	0.678	0.755	0.649	0.478	Luminal B	6.59	Intermediate	3.88	Low	6.99	Intermediate	6.8	High	7	High	0.890622	-0.921951	0.293357	5.27759	1.79472	-1.66068	3.55296	-2.02174	3.03989	-4.25326	2.60613	2.0704	4.61141	4.16129	2.88038	4.78645	3.42699	2.31772	-1.5829	-0.453785	0.150846	3.90398	4.68121
GEICAM_09-04404_UU	Postmenopausal	50.1753	2	14	G2	Positive	Positive	Negative	1	Negative	0.468	0.901	0.911	0.81	0.736	Luminal B	7.95	High	5.26	Low	5.55	Intermediate	4.68	Intermediate	7.61	High	1.24821	-1.86722	1.43153	6.467	1.39499	-1.55676	0.278533	-1.4864	2.53808	-3.77771	4.17672	4.34847	0.690051	-2.59575	4.34104	-0.135775	1.1823	3.36449	-1.3709	1.06955	1.32794	4.65767	4.2258
GEICAM_09-04406_UU	Premenopausal	48.8301	2.5	1	G2	Positive	Positive	Negative	5	Negative	0.366	0.903	0.687	0.782	0.838	Luminal A	6.97	Intermediate	5.08	Low	8.04	High	1.69	Low	7.48	High	0.535904	-4.20554	1.18707	6.11087	1.66965	-4.32482	-2.92783	-0.0909837	1.59432	-2.79367	3.97502	2.70845	-1.08834	-3.07491	3.94098	0.938458	1.17106	5.25527	-1.09499	2.43972	1.11406	4.03167	3.57693
GEICAM_09-04410_UU	Premenopausal	31.0164	1.8	1	G3	Negative	Negative	Negative	10	Negative	0.824	0.475	0.419	0.638	0.587	Basal-like	3.88	Low	4.47	Low	2.85	Low	7.2	High	2.88	Low	1.70391	0.996585	-0.862071	4.30829	0.642258	1.38856	1.63674	2.89251	1.52581	-2.20106	3.27696	-2.48613	3.8297	1.76396	-5.28598	5.17939	1.92989	5.21851	2.40128	2.74594	-3.11127	3.83378	8.3873
GEICAM_09-04416_UU	Premenopausal	40.8137	1.2	2	G1	Positive	Positive	Negative	5	Negative	0.42	0.9	0.757	0.818	0.795	Luminal A	6.7	Intermediate	4.54	Low	7.97	High	5.43	High	7.58	High	1.27495	-1.19785	0.976408	6.48445	1.30065	-0.394149	1.88463	-0.0145497	2.9839	-1.98636	3.35514	2.24931	2.74698	0.609684	3.98362	2.60597	1.80362	4.55065	-0.241357	2.16425	1.7247	4.52466	4.4375
GEICAM_09-04419_UU	Premenopausal	45.3973	4	2	G3	Negative	Negative	Negative	40	Positive	0.859	0.302	0.329	0.468	0.393	Basal-like	2.65	Low	4.11	Low	1.27	Low	7.23	High	1.38	Low	1.83369	-0.443221	0.380566	4.04902	-0.795151	2.03836	0.928929	-0.473791	-1.37507	-2.29389	2.86511	-4.55554	3.52955	0.155188	-4.23171	5.30414	0.811769	7.65074	2.4505	4.60793	-3.5709	3.07808	8.55704
GEICAM_09-04423_UU	Premenopausal	44.2822	3	2	G3	Negative	Negative	Negative	70	Positive	0.854	0.421	0.364	0.598	0.568	Basal-like	1.96	Low	4.7	Low	2.58	Low	6.15	High	1.82	Low	2.7715	0.717728	-0.107998	2.86985	-0.638741	1.19114	0.450276	4.1076	-0.999394	-1.63967	3.54123	-5.71402	2.29309	0.568484	-3.31126	3.44083	1.88057	2.09618	3.85483	4.09213	-3.38328	3.91623	7.6494
GEICAM_09-04425_UU	Premenopausal	50.6904	1	4	G2	Positive	Positive	Negative	60	Positive	0.547	0.829	0.826	0.83	0.715	HER2-enriched	6.78	Intermediate	3.32	Low	5.85	Intermediate	6.82	High	6.7	High	1.18829	-0.921689	0.181729	4.85412	1.35389	-0.0571648	2.38389	-0.0346072	1.91466	-2.48648	1.97288	2.39411	3.9097	2.06796	3.65342	3.30114	1.90354	5.04865	-0.516269	2.10262	0.517066	4.31826	4.14256
GEICAM_09-04427_UU	Postmenopausal	60.5808	2.5	2	G3	Positive	Positive	Negative	10	Negative	0.115	0.773	0.785	0.609	0.488	Luminal B	8.39	High	4.43	Low	8.46	High	4.51	Intermediate	8.42	High	1.21639	-1.8346	0.619641	6.29601	-0.375482	-2.0348	1.11054	-3.98526	1.76146	-5.84498	3.24013	5.08892	2.55056	0.29466	4.42568	1.39295	0.885797	-0.801749	-6.10589	-4.09997	1.13466	4.13699	2.06539
GEICAM_09-04429_UU	Postmenopausal	58.1616	2.3	1	G3	Positive	Positive	Negative	5	Negative	0.314	0.826	0.794	0.692	0.664	Luminal A	8.19	High	3.94	Low	7.96	High	5.11	Intermediate	8.06	High	1.83021	-1.82665	0.852231	5.98547	-0.891497	-2.07705	1.85619	-3.92515	1.9525	-1.34999	2.67799	4.75596	2.97196	1.33821	4.28767	5.48753	1.68105	2.40239	-5.08484	-0.570956	-0.200829	4.50663	4.02517
GEICAM_09-04431_UU	Postmenopausal	67.9507	1.5	1	G3	Positive	Positive	Negative	12	Negative	0.491	0.87	0.865	0.881	0.733	HER2-enriched	7.94	High	5.25	Low	6.4	Intermediate	5.83	High	7.6	High	1.59173	-1.51572	2.56869	7.16243	1.73257	0.198959	2.15712	0.407135	2.86963	-3.12768	4.17085	4.33223	2.74962	2.005	4.01275	3.10173	2.72516	4.01393	-1.0069	0.94793	-0.417827	4.97162	3.72884
GEICAM_09-04433_UU	Postmenopausal	65.6932	4	5	G2	Positive	Positive	Negative	5	Negative	0.224	0.838	0.839	0.722	0.576	Luminal B	7.79	High	5.24	Low	7.47	High	4.34	Intermediate	7.57	High	1.21206	-1.66346	0.215601	6.56761	1.44169	-1.16174	0.0486384	-2.05918	1.1816	-3.69084	4.16326	4.0793	0.744507	-1.21125	3.40168	0.26203	1.06497	-0.783598	-5.61566	-3.44508	1.61182	4.43306	1.92609
GEICAM_09-04435_UU	Postmenopausal	69.2712	2	7	G3	Positive	Negative	Negative	1	Negative	0.433	0.75	0.825	0.749	0.603	Luminal B	7.55	Intermediate	4.82	Low	3.94	Low	5.72	High	6.43	Intermediate	0.680457	-1.8294	-0.012564	5.20023	-0.380353	0.320634	2.26978	-1.80374	2.71526	-2.87267	3.67537	3.67727	3.11732	3.16136	3.42786	3.0811	2.26872	2.99186	-2.80048	-0.192099	-0.102992	4.21015	3.86184
GEICAM_09-04437_UU	Premenopausal	42.137	3.3	2	G2	Positive	Positive	Positive	5	Negative	0.509	0.732	0.876	0.807	0.552	Luminal B	6.07	Intermediate	6.88	Intermediate	4.38	Low	6.49	High	5.76	Intermediate	0.496679	-0.344074	0.0374336	4.15595	0.946958	-0.723258	2.72466	-0.0392467	2.29705	-2.3508	6.0271	1.20252	1.45958	1.2892	2.9292	0.914008	3.35362	3.30816	-1.06954	1.06101	-1.05896	3.98199	2.81044
GEICAM_09-04441_UU	Premenopausal	56.7781	5	1	G2	Positive	Positive	Negative	0	Negative	0.358	0.931	0.8	0.844	0.791	Luminal A	7.57	Intermediate	4.81	Low	7.33	Intermediate	3.18	Low	7.52	High	1.91951	-3.03651	1.93917	6.18846	1.70152	-1.79602	-0.593196	-1.24214	1.68555	-1.95199	3.66733	3.72449	-0.819689	-1.95826	3.59587	1.84233	1.30907	2.87233	-3.96127	0.14289	-1.50415	4.27345	2.87752
GEICAM_09-04446_UU	Premenopausal	45.7644	3	1	G2	Positive	Positive	Negative	5	Negative	0.475	0.838	0.752	0.804	0.784	Luminal A	5.97	Intermediate	4.45	Low	5.09	Low	3.73	Low	6.21	Intermediate	0.770394	-1.26997	1.31415	5.50275	1.79353	1.29748	-0.493631	-0.716677	1.85118	-1.42899	3.25369	1.02213	-1.37513	-0.850991	4.06343	1.75377	0.000782	3.57894	-1.60268	1.48354	-0.262404	5.11474	2.03133
GEICAM_09-04449_UU	Postmenopausal	58.8055	2	1	G3	Positive	Positive	Negative	25	Positive	0.573	0.863	0.781	0.88	0.789	HER2-enriched	7.4	Intermediate	5.07	Low	6.87	Intermediate	5.58	High	6.83	High	1.56914	-0.683828	1.51029	5.99359	1.64565	-0.415399	0.181521	1.96223	2.42446	-1.5539	3.96717	3.43878	1.2962	-1.75797	3.87136	1.60403	1.09963	5.52655	-0.00995553	2.53148	-2.01121	4.92036	3.4338
GEICAM_09-04451_UU	Postmenopausal	53.2384	2.7	1	G3	Negative	Negative	Negative	40	Positive	0.799	0.446	0.445	0.599	0.467	Basal-like	4.56	Low	3.47	Low	3.63	Low	7.81	High	3.65	Low	2.17428	1.0446	0.284645	3.12097	1.09093	1.35914	-0.283447	3.49584	0.87451	-1.13797	2.13733	-1.34133	2.57037	1.22926	-0.63046	3.6173	-3.37649	4.42516	-2.0426	2.49353	-2.7144	3.78707	8.31997
GEICAM_09-04475_UU	Postmenopausal	66.7014	4.5	5	G3	Positive	Positive	Negative	1	Negative	0.267	0.915	0.792	0.781	0.695	Luminal A	7.66	High	4.13	Low	7.47	High	3.52	Low	7.72	High	0.965305	-2.35537	0.866635	5.11835	1.03732	-0.479977	-3.77774	-2.4233	2.5561	-2.77622	2.88739	3.87242	-0.15449	-0.532028	3.94456	0.134024	-0.0559228	1.16989	-5.23232	-0.54209	0.443733	4.29478	0.219648
GEICAM_09-04481_UU	Premenopausal	36.7644	2.1	2	G2	Positive	Positive	Negative	5	Negative	0.604	0.659	0.686	0.701	0.582	HER2-enriched	1.94	Low	3	Low	3.5	Low	2.07	Low	2.51	Low	0.352928	-2.90273	-0.90053	3.56819	0.96233	-3.91728	-3.10119	-5.59013	1.08372	-2.47577	1.60633	-5.7372	-1.08858	-3.24435	-3.00699	1.92704	-3.57094	1.06066	-4.85413	-1.9684	-3.22968	4.47384	3.36927
GEICAM_09-04484_UU	Postmenopausal	66.9178	5	4	G3	Positive	Positive	Negative	30	Positive	0.332	0.559	0.809	0.583	0.321	Luminal B	7.43	Intermediate	4.37	Low	5.87	Intermediate	6.83	High	5.78	Intermediate	1.73611	-0.60101	-0.225234	4.71563	0.855286	0.361122	-0.173139	-1.26217	2.47312	-4.19684	3.17074	3.4905	1.8022	-1.26446	4.51268	-0.330142	0.774261	-2.15076	-1.77829	-4.1495	-2.55808	4.3308	1.7455
GEICAM_09-04486_UU	Premenopausal	42.0575	4	2	G2	Positive	Positive	Negative	30	Positive	0.423	0.867	0.889	0.75	0.669	Luminal B	8.18	High	5.2	Low	7.01	Intermediate	5.97	High	8.17	High	1.76861	-0.7995	0.994401	5.80958	2.36331	0.880149	-0.830025	-1.74439	2.65785	-3.36984	4.11628	4.73925	0.686641	-0.87147	4.80303	0.778492	1.42644	2.78439	-3.01053	0.59345	2.18539	5.87929	2.45065
GEICAM_09-04490_UU	Premenopausal	37.3014	1.7	2	G1	Positive	Positive	Negative	12	Negative	0.557	0.847	0.811	0.832	0.768	Luminal A	7.3	Intermediate	4.9	Low	6.52	Intermediate	5.26	Intermediate	7.33	High	1.4461	-0.852654	0.470891	6.03698	0.476915	-0.198834	-1.14664	0.170868	3.31185	-1.44585	3.76628	3.25945	-0.00211627	-2.48029	5.02901	2.24808	1.77575	5.05205	-0.467538	2.98098	-2.07448	5.43187	3.9921
GEICAM_09-04499_UU	Premenopausal	45.5205	2	1	G3	Positive	Positive	Negative	60	Positive	0.495	0.884	0.797	0.866	0.792	Luminal A	6.6	Intermediate	4.6	Low	5.31	Intermediate	5.34	High	6.94	High	1.03771	-1.26526	1.62539	5.90627	1.65679	-0.200455	-0.348516	0.635109	2.70666	-2.0711	3.4297	2.09231	-0.587104	-1.79243	4.18896	1.66393	1.29176	5.74726	0.0292578	3.43696	0.986636	4.09646	5.51653
GEICAM_09-04503_UU	Postmenopausal	46.7425	3.5	1	G2	Negative	Negative	Negative	0	Negative	0.478	0.733	0.841	0.777	0.535	Luminal B	5.76	Intermediate	5	Low	5.92	Intermediate	5.11	Intermediate	5.44	Intermediate	0.648512	-1.01553	-0.246592	4.25559	2.41219	-2.17016	-1.23207	-0.265602	2.95971	-3.74554	3.88151	0.670818	0.850644	-2.04813	3.21787	1.34937	1.00676	1.59305	-2.26963	-2.56032	-3.8614	4.73302	3.80956
GEICAM_09-04523_UU	Postmenopausal	55.2575	2	1	G1	Positive	Negative	Negative	1	Negative	0.475	0.862	0.733	0.845	0.833	Luminal A	6.34	Intermediate	5.2	Low	4.55	Low	3.44	Low	6.23	Intermediate	1.14156	-1.79704	0.509767	4.19117	1.28081	-1.17405	-1.73301	-0.071524	2.03276	-1.37194	4.10968	1.65678	-2.11588	-2.31708	3.84181	2.2274	0.507845	5.55693	-0.946565	2.75584	-0.414744	4.15703	2.21635
GEICAM_09-04559_UU	Postmenopausal	63.3699	2	3	G2	Positive	Positive	Negative	5	Negative	0.436	0.82	0.664	0.817	0.785	Luminal A	6.65	Intermediate	5.26	Low	6.16	Intermediate	4.65	Intermediate	6.91	High	1.67509	-1.60092	-0.808822	4.65483	1.78475	-0.0172295	1.7081	1.31002	2.66315	-1.52315	4.18411	2.16763	2.91501	1.03011	3.47707	3.51976	1.65193	5.45539	0.179731	3.44839	-0.208848	3.83228	5.55311
GEICAM_09-04561_UU	Postmenopausal	52.7589	1.5	2	GX	Negative	Negative	Negative	60	Positive	0.799	0.579	0.612	0.721	0.566	Basal-like	3.54	Low	3.44	Low	3.89	Low	6.65	High	4.33	Low	2.74347	0.0889372	-0.598079	5.24556	0.248906	1.99473	1.45593	2.92097	1.35587	-0.97839	2.10131	-3.05668	2.14772	-1.90774	-0.864433	3.86855	1.24922	2.3839	-0.726454	0.724817	-0.821004	4.22386	7.05277
GEICAM_09-04563_UU	Postmenopausal	54.0986	2.2	1	G3	Negative	Negative	Positive	30	Positive	0.274	0.46	0.681	0.653	0.195	Luminal B	4.17	Low	9.07	High	3.07	Low	6.56	High	4.79	Low	0.789392	-0.174389	-0.473448	4.27519	1.4184	-0.58497	1.76547	-1.52006	2.73251	-0.889194	8.53537	-2.00214	2.15785	0.992682	2.87305	1.9418	6.42712	-3.40545	-8.19799	-3.11786	-3.66257	4.01953	0.958101
GEICAM_09-04565_UU	Premenopausal	47.5534	2.5	1	G2	Positive	Positive	Negative	24	Positive	0.518	0.846	0.874	0.852	0.685	Luminal B	6.82	Intermediate	5.61	Intermediate	5.97	Intermediate	7.14	High	7.79	High	1.28676	-0.208414	0.993453	6.99396	2.4612	-1.13562	0.460925	1.00798	3.69354	-1.83095	4.57591	2.45735	1.44917	-1.70292	5.11786	1.22457	1.82608	3.6577	-2.03603	1.38041	0.589411	7.63286	3.25521
GEICAM_09-04567_UU	Premenopausal	41.6164	4	5	G3	Positive	Positive	Negative	5	Negative	0.379	0.887	0.867	0.805	0.668	Luminal A	6.5	Intermediate	5.13	Low	7.49	High	5.85	High	7.47	High	1.21112	-1.10897	1.3062	5.81176	1.85193	-0.954364	1.04873	-0.267938	2.44437	-3.72886	4.03262	1.91896	2.09102	-1.06227	4.36197	1.30969	2.39926	3.33022	-1.54457	0.704538	0.559953	4.43239	2.77674
GEICAM_09-04569_UU	Premenopausal	46.8959	5	9	GX	Negative	Positive	Negative	1	Negative	0.378	0.882	0.744	0.832	0.776	Luminal A	6.41	Intermediate	5.08	Low	6.84	Intermediate	4.76	Intermediate	7.08	High	0.989646	-1.4337	1.4942	5.96139	1.70731	-1.76871	0.310752	1.00269	3.34175	-2.29469	3.97831	1.77644	0.570496	0.585888	4.27853	0.789105	1.21989	3.38671	-1.31244	1.61419	1.30576	5.68949	4.00647
GEICAM_09-04571_UU	Premenopausal	38.9123	0.8	1	G1	Negative	Negative	Negative	1	Negative	0.532	0.794	0.547	0.753	0.938	Normal_Like	5.27	Intermediate	4.63	Low	6.1	Intermediate	2.43	Low	5.28	Low	0.935691	-2.60618	0.274897	4.94877	0.440262	-1.38739	-2.62339	1.49612	1.33803	-0.368376	3.45932	-0.139036	-2.86968	-2.30094	1.93636	2.73215	1.4044	7.6092	0.716786	4.63389	0.00528947	4.25908	6.35589
GEICAM_09-04574_UU	Premenopausal	44.1616	2.4	1	G1	Positive	Positive	Negative	1	Negative	0.476	0.901	0.757	0.817	0.83	Luminal A	6.8	Intermediate	4.31	Low	6.45	Intermediate	4.45	Intermediate	6.73	High	1.24095	-1.90536	0.896678	4.90266	1.07803	-2.09951	0.365002	0.664058	1.86441	-1.78215	3.1022	2.41831	1.14841	-1.08495	3.56154	1.73998	1.21055	5.07513	-1.11735	2.23708	0.228563	4.35488	4.39497
GEICAM_09-04576_UU	Premenopausal	56.5918	2.2	3	G2	Positive	Positive	Positive	5	Negative	0.433	0.803	0.83	0.894	0.645	HER2-enriched	6.86	Intermediate	6.57	Intermediate	4.82	Low	4.65	Intermediate	5.9	Intermediate	1.18646	-1.89675	1.07038	5.48306	1.90562	0.294508	1.05232	-1.04433	1.57462	-2.88229	5.67504	2.51964	1.98058	1.12793	4.05318	1.85842	3.69998	1.87211	-2.94472	-0.00942176	-3.84179	4.22877	3.18368
GEICAM_09-04578_UU	Premenopausal	48.5397	2.3	2	G1	Positive	Positive	Negative	1	Negative	0.303	0.855	0.727	0.766	0.718	Luminal A	6.98	Intermediate	3.85	Low	7.41	High	3.73	Low	7.3	High	1.39686	-3.72302	0.988084	5.64086	1.30917	-2.58426	1.56449	-1.29083	2.5325	-2.41698	2.57203	2.72845	2.53617	1.06018	3.86907	2.84352	1.29499	4.28661	-2.8753	0.32558	-0.292032	3.78314	3.76982
GEICAM_09-04586_UU	Premenopausal	37.2466	2	5	G3	Positive	Positive	Positive	1	Negative	0.463	0.792	0.61	0.824	0.754	HER2-enriched	2.68	Low	6.87	Intermediate	7.27	Intermediate	4.26	Intermediate	6.21	Intermediate	1.44566	-2.67718	0.449905	5.50733	1.28971	-1.2708	2.18411	0.712776	2.18839	-1.54649	6.02404	-4.49395	2.08066	1.06024	3.00208	2.72581	3.39236	5.58227	0.359364	3.228	0.395937	3.96399	4.71485
GEICAM_09-04598_UU	Premenopausal	47.4521	0.2	7	G3	Positive	Positive	Negative	1	Negative	0.474	0.873	0.731	0.854	0.877	Normal_Like	6.84	Intermediate	5.69	Intermediate	6.15	Intermediate	4.32	Intermediate	6.92	High	2.0302	-2.4203	0.153703	6.03896	1.43518	-1.7517	0.462654	0.477642	1.69118	-1.02951	4.67791	2.49933	0.634023	-0.634578	4.17996	1.69551	2.65117	6.46822	1.26575	3.79648	-0.035316	4.31362	4.55407
GEICAM_09-04624_UU	Postmenopausal	65.6685	1	1	G1	Positive	Positive	Negative	5	Negative	0.299	0.882	0.846	0.765	0.681	Luminal A	7.77	High	4.58	Low	5.91	Intermediate	3.85	Low	7.37	High	1.2789	-1.97284	2.04943	6.74849	0.657241	-4.63341	-0.465481	-1.41369	1.87471	-3.68254	3.40321	4.05374	0.0895723	-0.687798	2.74337	1.00542	0.32929	-0.200846	-4.38125	-2.34774	0.915313	3.76831	0.617358
GEICAM_09-04630_UU	Postmenopausal	71.9123	3	1	G3	Negative	Negative	Positive	40	Positive	0.767	0.519	0.475	0.722	0.593	Basal-like	3.13	Low	7.49	Intermediate	3.01	Low	6.67	High	3.16	Low	2.20917	1.62299	0.141129	3.96039	0.779609	3.13784	1.79634	1.89502	0.855164	-0.131551	6.72282	-3.7439	2.95047	1.58963	-2.82149	3.64265	3.72033	5.60659	-2.44227	5.00147	-1.90072	3.91136	9.01166
GEICAM_09-04632_UU	Postmenopausal	70.6438	0.8	1	G2	Positive	Negative	Negative	5	Negative	0.406	0.863	0.889	0.792	0.662	Luminal B	8.53	High	5.41	Low	3.85	Low	5.22	Intermediate	7.72	High	1.38144	-1.02515	0.899925	5.56712	1.59966	-0.154715	0.416873	-2.26185	2.82658	-3.19189	4.35699	5.32509	1.68731	-1.38399	4.45573	1.15696	1.51046	2.86683	-2.76229	-0.363896	2.66713	4.54366	1.64956
GEICAM_09-04634_UU	Postmenopausal	51.1973	3.4	2	G3	Positive	Negative	Negative	17	Positive	0.409	0.844	0.913	0.796	0.66	Luminal B	8.21	High	3.87	Low	2.49	Low	5.53	High	6.76	High	1.08394	-1.48266	0.583816	4.82272	1.31856	0.0809256	0.533447	-0.926208	2.2236	-4.1652	2.5934	4.80067	1.38597	0.409078	3.92238	1.20684	0.621957	2.07263	-2.97618	-0.0616465	0.519045	4.13492	1.24559
GEICAM_09-04701_UU	Postmenopausal	52.463	3.5	2	G3	Negative	Negative	Negative	50	Positive	0.872	0.605	0.578	0.734	0.65	Basal-like	4.03	Low	3.17	Low	1.93	Low	6.26	High	2.78	Low	0.273101	0.351821	-0.0760937	3.65437	0.712371	1.39716	0.846121	1.93168	0.474657	-3.00869	1.79605	-2.23092	1.88757	-0.69214	-1.8786	3.37126	-0.0543368	3.1844	0.294401	4.22832	-4.76016	3.81829	7.46879
GEICAM_09-04703_UU	Postmenopausal	54.6685	1.5	1	G1	Positive	Positive	Negative	1	Negative	0.552	0.907	0.789	0.873	0.826	Luminal A	5.86	Intermediate	4.39	Low	5.96	Intermediate	4.39	Intermediate	6.21	Intermediate	1.21117	-1.90572	1.1217	5.46071	0.783891	-1.82134	-0.11139	0.928663	1.48155	-2.5877	3.18606	0.842309	0.986973	-0.269527	2.94594	1.82248	1.13136	5.66774	0.740983	3.08134	0.496373	3.92892	3.7881
GEICAM_09-04705_UU	Postmenopausal	58.8219	2.2	5	G3	Positive	Positive	Negative	3	Negative	0.39	0.793	0.905	0.723	0.563	Luminal B	8.26	High	4.3	Low	6.2	Intermediate	6.88	High	7.57	High	3.0296	-0.599398	1.33338	5.64804	1.20593	-1.72316	1.96007	-1.60227	3.42093	-5.42862	3.08694	4.8758	2.70992	0.378898	4.50862	2.12708	1.41852	2.37781	-4.57453	0.348642	0.49963	4.3988	3.30864
GEICAM_09-04707_UU	Premenopausal	43.811	2.5	1	G2	Positive	Positive	Negative	6	Negative	0.505	0.822	0.573	0.775	0.902	Normal_Like	6.13	Intermediate	3.59	Low	6.98	Intermediate	3.55	Low	5.93	Intermediate	0.913375	-2.13464	0.356222	5.74839	1.32118	0.305074	-1.30841	1.49649	0.855894	-0.455179	2.27584	1.30309	-1.05561	-0.886382	2.18745	3.58172	0.318702	7.54352	2.08877	4.71543	-0.871774	4.5208	4.07785
GEICAM_09-04710_UU	Postmenopausal	50.337	2.5	1	G3	Positive	Negative	Negative	50	Positive	0.679	0.645	0.699	0.824	0.57	HER2-enriched	3.81	Low	3.84	Low	3.56	Low	5.66	High	3.52	Low	1.44393	-1.20798	0.635972	4.33985	-0.0051146	1.17099	0.33469	-0.147868	0.118961	-2.22029	2.5657	-2.60466	1.13201	-1.15074	2.27088	-0.333193	-0.338157	0.474586	-2.92898	2.11856	-3.19229	3.84965	2.80243
GEICAM_09-04712_UU	Postmenopausal	65.474	2	1	G2	Positive	Positive	Negative	20	Positive	0.476	0.894	0.792	0.85	0.792	Luminal A	6.3	Intermediate	3.65	Low	6.13	Intermediate	4.31	Intermediate	5.89	Intermediate	1.14318	-2.42084	-0.0371103	4.34629	0.771946	-2.58796	-0.388858	-0.00197471	2.51784	-2.75417	2.3391	1.58227	0.187129	-1.06683	2.81527	0.901656	0.0849966	3.74604	-0.145751	1.72035	-0.538356	3.25285	2.38109
GEICAM_09-04714_UU	Postmenopausal	67.789	2.2	1	G2	Negative	Negative	Negative	1	Negative	0.667	0.714	0.647	0.818	0.685	HER2-enriched	4.77	Low	3.66	Low	5.09	Low	5.89	High	4.56	Low	0.498045	-0.544776	0.00108121	4.30304	1.2903	-0.96473	-0.0197661	1.96653	1.7025	-1.15557	2.3573	-0.986187	0.992418	-1.39173	1.9975	2.07547	-1.05943	4.91586	0.950554	3.21517	-3.90025	3.65751	3.53981
GEICAM_09-04769_UU	Postmenopausal	53.5699	2.2	1	G2	Negative	Negative	Negative	1	Negative	0.856	0.463	0.433	0.6	0.567	Basal-like	4.17	Low	3.25	Low	5.01	Low	6.23	High	2.97	Low	-0.366441	-1.20961	-0.598996	3.44968	-0.326307	1.51059	0.181637	2.74244	0.778225	-0.763206	1.89355	-1.99459	1.67207	-4.03103	-1.80661	3.77503	-0.052517	6.49768	2.14411	6.76505	-5.05129	3.59092	3.07789
GEICAM_09-04771_UU	Postmenopausal	58.3452	3	3	G2	Positive	Negative	Negative	10	Negative	0.56	0.823	0.808	0.804	0.734	Luminal A	7.69	High	4.52	Low	3.47	Low	5.92	High	6.93	High	1.52302	0.59833	-0.314836	4.33916	2.31401	-1.87172	-3.74679	-0.650063	3.75297	-1.6952	3.33296	3.91864	0.194366	0.488625	3.745	2.31411	0.329951	4.43267	-1.57809	2.68633	-0.690663	5.03628	3.11899
GEICAM_09-04773_UU	Premenopausal	46.2959	1.5	2	G3	Negative	Negative	Positive	20	Positive	0.455	0.637	0.661	0.8	0.554	HER2-enriched	3.93	Low	7.5	Intermediate	3.89	Low	5.75	High	4.73	Low	0.495921	0.394022	-0.00618511	4.69822	1.73237	-1.24614	-0.673135	0.831949	1.76675	-0.87146	6.73412	-2.3926	0.381643	1.19052	3.21904	1.35404	2.97238	-1.93313	-0.755784	-0.913651	-2.18891	3.9691	2.63074
GEICAM_09-04775_UU	Premenopausal	26.7123	1.3	2	G3	Positive	Positive	Negative	10	Negative	0.679	0.863	0.755	0.825	0.832	Luminal A	5.71	Intermediate	3.67	Low	6.99	Intermediate	5.46	High	5.92	Intermediate	1.42446	-0.402702	0.0389127	5.93379	1.32346	0.119108	-1.59149	0.311805	1.59455	-1.3323	2.36794	0.596563	0.417762	-1.92473	2.11541	1.73874	0.251867	5.1369	-0.381037	2.72109	-0.689467	4.43505	4.38854
GEICAM_09-04777_UU	Premenopausal	33.8356	1.7	1	G3	Negative	Negative	Negative	30	Positive	0.851	0.515	0.476	0.67	0.59	Basal-like	4.34	Low	3.61	Low	2.4	Low	6.72	High	2.85	Low	1.10612	-0.494268	0.728143	4.34385	1.20496	1.77715	1.04364	2.59945	0.137439	-1.31266	2.29839	-1.71371	3.07578	0.75296	-2.15641	3.84025	0.909803	5.08206	0.330852	3.85469	-4.1351	3.62098	6.27826
GEICAM_09-04779_UU	Premenopausal	37.0219	2.5	1	G3	Negative	Negative	Negative	40	Positive	0.924	0.476	0.431	0.646	0.611	Basal-like	3.21	Low	4.04	Low	4.01	Low	5.64	High	1.94	Low	1.08754	-0.625431	-0.255588	3.30435	-0.518666	1.08214	-0.835014	1.52853	-0.480226	-1.8489	2.78755	-3.60029	1.0895	-1.36553	-4.1785	3.99016	0.97258	2.66202	2.0122	3.69321	-4.20775	3.44029	6.33199
GEICAM_09-04781_UU	Premenopausal	51.5863	1.2	1	G2	Positive	Positive	Negative	0	Negative	0.503	0.93	0.761	0.884	0.886	Luminal A	7.03	Intermediate	5.11	Low	5.78	Intermediate	2.92	Low	6.71	High	1.80659	-3.00471	0.396105	7.11289	0.922231	-0.748137	-1.07379	0.4152	1.57716	-2.20393	4.00981	2.81311	-0.557372	-1.14633	2.97952	0.892425	1.49635	5.16004	-0.504989	1.90785	-0.474449	4.21064	4.14478
GEICAM_09-04783_UU	Postmenopausal	61.7123	2.1	3	G3	Negative	Negative	Negative	60	Positive	0.893	0.344	0.343	0.542	0.493	Basal-like	2.4	Low	3.5	Low	2.27	Low	6.35	High	1.14	Low	0.980253	0.31885	-0.0175293	3.09391	-2.26747	0.368926	0.548161	2.01368	-1.33024	-3.47365	2.17073	-4.95981	2.28303	-0.369808	-5.38871	4.72326	1.40827	1.47137	1.03101	4.25043	-4.95683	3.44058	9.54598
GEICAM_09-04785_UU	Premenopausal	37.7589	2.3	2	G2	Positive	Positive	Negative	60	Positive	0.27	0.665	0.82	0.603	0.374	Luminal B	7.1	Intermediate	3.62	Low	6.26	Intermediate	7.3	High	7.24	High	0.939153	0.530767	0.971629	5.2264	2.32657	0.256346	-0.0861553	0.919519	2.63829	-4.56339	2.30949	2.93117	2.22392	-1.57534	3.72827	0.159374	-0.846327	-2.51084	-4.91641	-5.47538	0.808109	5.86478	2.03776
GEICAM_09-04787_UU	Premenopausal	41.1068	1.5	2	G2	Positive	Positive	Negative	10	Negative	0.199	0.76	0.851	0.684	0.459	Luminal B	6.96	Intermediate	4.58	Low	7.32	Intermediate	6.2	High	7.89	High	2.19373	-0.448458	1.56932	5.82432	2.37942	0.042114	1.92549	-1.51753	3.71258	-3.34035	3.40773	2.69344	2.20356	0.428771	4.66925	1.83599	2.08975	-0.803041	-3.41014	-2.11263	1.48901	4.99931	2.04752
GEICAM_09-04789_UU	Premenopausal	48.1918	2.6	3	GX	Positive	Positive	Negative	30	Positive	0.224	0.828	0.838	0.741	0.572	Luminal B	7.26	Intermediate	5.29	Low	7.8	High	5.48	High	7.89	High	1.19541	-1.27879	1.51437	5.6055	1.6159	-2.12772	1.99224	0.348862	2.73223	-4.27975	4.21678	3.19203	2.73682	0.790962	4.03327	2.20075	2.61525	0.714723	-5.58864	-1.75299	1.17039	4.78997	2.72708
GEICAM_09-04791_UU	Premenopausal	46.6548	3	3	G1	Positive	Positive	Negative	1	Negative	0.237	0.839	0.772	0.717	0.629	Luminal A	7.13	Intermediate	4.46	Low	7.36	Intermediate	3.69	Low	7.06	High	1.28612	-2.00288	0.902855	6.17189	0.282984	-2.08692	-1.65805	-1.06663	1.83284	-3.69477	3.26427	2.97895	-0.532998	-1.24618	3.91914	-0.436132	0.667211	-0.920714	-3.14259	-4.04341	1.69885	4.30223	1.46578
GEICAM_09-04793_UU	Premenopausal	39.0247	1.1	1	G1	Positive	Negative	Negative	1	Negative	0.491	0.878	0.728	0.866	0.862	Luminal A	6.08	Intermediate	4.31	Low	5	Low	3.69	Low	6.45	Intermediate	1.4306	-2.70802	0.736477	5.40625	0.780992	-1.31518	-1.12157	0.621373	1.42495	-1.3223	3.102	1.20824	-0.136904	-0.808083	3.68925	1.79398	0.511467	5.5187	0.170745	2.51818	0.00369095	3.87562	4.82033
GEICAM_09-04795_UU	Premenopausal	43.737	2	2	G2	Positive	Positive	Negative	5	Negative	0.488	0.862	0.837	0.788	0.74	Luminal A	6.6	Intermediate	4.34	Low	6.49	Intermediate	5.2	Intermediate	6.96	High	0.976211	-2.11666	0.221733	5.45853	0.496351	-1.50461	1.99941	-0.504129	2.1183	-3.65551	3.12889	2.08178	2.87937	0.674807	3.41922	2.19892	1.83032	3.6113	-0.961047	1.48255	1.10776	4.3349	3.25781
GEICAM_09-04797_UU	Premenopausal	42.7014	4	1	G2	Positive	Positive	Negative	1	Negative	0.231	0.831	0.825	0.7	0.568	Luminal A	6.82	Intermediate	3.93	Low	7.18	Intermediate	4.76	Intermediate	7.32	High	1.66167	-0.8595	1.33646	6.81563	0.700416	-0.309217	-1.34819	-1.17753	2.24142	-3.09184	2.65907	2.45788	-0.34663	-1.63413	3.60927	-0.0679386	0.267635	0.711396	-4.62187	-3.41799	1.38562	4.04096	0.895169
GEICAM_09-04800_UU	Premenopausal	40.5397	1.6	1	G3	Negative	Negative	Positive	10	Negative	0.577	0.571	0.505	0.77	0.627	HER2-enriched	3.56	Low	8.55	High	3.72	Low	5.61	High	3.96	Low	0.410859	-0.574426	0.559089	3.17272	1.4082	-0.558414	-1.32332	1.92668	0.899829	-0.534964	7.93446	-3.01995	0.278441	-1.28906	2.91565	0.614375	5.7737	4.45468	-0.0988039	2.04073	-1.38864	3.3196	3.15632
GEICAM_09-04862_UU	Premenopausal	48.1123	3.2	3	G3	Negative	Negative	Negative	15	Positive	0.857	0.538	0.523	0.702	0.598	Basal-like	3.39	Low	3.64	Low	1.68	Low	6.89	High	2.93	Low	1.69469	-0.251178	1.10865	3.84869	0.0472409	1.91339	2.11806	1.06661	0.291496	-2.0263	2.33122	-3.30237	3.1635	0.526519	-0.104048	4.53498	1.7708	7.28132	1.51255	3.53371	-3.28236	3.02361	4.42011
GEICAM_09-04864_UU	Postmenopausal	51.6959	2	5	G1	Positive	Positive	Negative	5	Negative	0.277	0.723	0.728	0.689	0.55	Luminal B	6.98	Intermediate	4.8	Low	6.51	Intermediate	5	Intermediate	7.11	High	-0.300717	-2.64451	0.00411114	6.8913	2.04379	0.619908	3.14955	-2.50801	2.62216	-1.21543	3.6593	2.73411	3.81155	1.90122	2.77006	4.05829	1.82726	1.34175	-3.86859	-2.06689	0.0670042	3.76231	3.98933
GEICAM_09-04867_UU	Postmenopausal	59.9616	5	12	G2	Positive	Positive	Negative	30	Positive	0.289	0.762	0.871	0.69	0.52	Luminal B	8.17	High	4.94	Low	6.34	Intermediate	6.01	High	8.23	High	1.00222	-0.966573	0.0800062	5.75966	2.42134	-2.15294	1.5484	-1.54452	1.97009	-4.20516	3.81695	4.7204	2.99155	0.881693	4.75451	2.78804	1.63933	1.34106	-4.24559	-1.73182	0.74049	4.16689	1.67706
GEICAM_09-04869_UU	Postmenopausal	71.0247	10	10	G3	Negative	Negative	Negative	50	Positive	0.758	0.497	0.512	0.638	0.558	Basal-like	1.33	Low	4.31	Low	2.21	Low	5.38	High	1.78	Low	1.92702	-1.3923	1.08463	2.63019	-1.29852	1.9393	0.983703	-2.10726	0.47688	-2.22511	3.09411	-6.7713	1.74754	0.165047	-3.19597	5.6231	1.97962	3.49951	1.88636	4.38182	-5.9066	3.32173	6.03327
GEICAM_09-04871_UU	Premenopausal	50.7151	2.9	1	G3	Positive	Positive	Negative	35	Positive	0.281	0.717	0.887	0.632	0.425	Luminal B	6.97	Intermediate	5.12	Low	7.25	Intermediate	6.83	High	7.75	High	0.841686	-0.585297	0.487363	7.08282	1.8617	-0.582342	2.09967	-4.16118	3.66239	-3.95317	4.02738	2.70813	1.87985	-0.132297	3.71747	1.07977	1.54025	0.444115	-5.16227	-2.12195	1.57433	5.311	1.55476
GEICAM_09-04873_UU	Premenopausal	36.737	2	2	G3	Positive	Positive	Negative	40	Positive	0.387	0.682	0.831	0.745	0.416	Luminal B	6.31	Intermediate	5.24	Low	7.37	Intermediate	7.43	High	6.21	Intermediate	1.59327	-0.139395	0.896414	4.75895	0.741839	-0.701624	2.38238	0.449805	2.71093	-3.4579	4.15364	1.60103	3.38493	-0.888415	4.0385	3.15471	1.85424	1.09881	-1.99086	-0.257298	-2.69895	3.98617	1.78962
GEICAM_09-04875_UU	Premenopausal	47.7041	3	1	G3	Positive	Positive	Negative	25	Positive	0.384	0.889	0.838	0.802	0.71	Luminal A	7.25	Intermediate	6.49	Intermediate	7.63	High	5.77	High	7.81	High	1.33031	-1.37896	0.643677	6.58232	1.76819	-0.901351	1.64464	-0.149355	1.89746	-3.19786	5.5866	3.18152	1.21896	-0.839216	3.78213	0.985855	3.34456	3.16501	-1.67435	0.77278	1.46389	5.70138	2.78611
GEICAM_09-04877_UU	Premenopausal	50.1342	2.3	2	GX	Positive	Negative	Negative	20	Positive	0.847	0.641	0.59	0.726	0.716	Basal-like	5.01	Low	3.59	Low	3.51	Low	5.57	High	3.19	Low	1.19353	-1.05436	1.58066	4.38297	0.540914	1.53246	-0.608664	2.26976	0.869481	-1.98806	2.27845	-0.588537	1.16882	-2.20711	-0.976273	2.07468	-0.64782	3.59181	1.84141	4.84055	-4.74778	3.45162	4.98596
GEICAM_09-04879_UU	Premenopausal	27.8466	2.1	1	G2	Negative	Negative	Positive	1	Negative	0.208	0.661	0.769	0.721	0.426	Luminal B	5.98	Intermediate	8.38	High	3.81	Low	5.77	High	6.05	Intermediate	1.51025	-1.42993	0.767579	4.33954	0.967532	-1.57659	2.69135	0.465661	2.95227	-1.04151	7.74224	1.04441	2.49297	2.78906	3.79586	2.13586	5.07311	-0.730372	-2.51468	-3.17234	0.359837	3.58523	2.17837
GEICAM_09-04885_UU	Premenopausal	32.7178	1.5	3	G3	Positive	Positive	Negative	1	Negative	0.415	0.856	0.744	0.785	0.754	Luminal A	6.89	Intermediate	4.61	Low	6.76	Intermediate	5.04	Intermediate	7.17	High	1.52679	-1.57561	2.30492	6.0029	0.898399	-0.539829	1.82426	0.978807	2.28055	-3.09378	3.43955	2.57575	3.55817	2.00957	3.0465	2.75838	2.21654	5.09615	0.241241	2.0014	1.54988	3.71821	4.43045
GEICAM_09-04888_UU	Premenopausal	50.8959	1.8	1	G1	Positive	Positive	Negative	1	Negative	0.354	0.932	0.772	0.81	0.789	Luminal A	6.77	Intermediate	5.03	Low	7.34	Intermediate	3.36	Low	7.48	High	1.66034	-1.75678	1.55041	6.15183	0.558732	-2.81166	-3.06277	-1.13731	1.28115	-2.87208	3.92312	2.37429	-1.14475	0.226976	3.74407	1.14685	0.923267	1.96263	-2.48313	0.0266762	0.657322	4.22623	3.18277
GEICAM_09-04890_UU	Premenopausal	47.8027	2	2	G2	Positive	Positive	Negative	1	Negative	0.248	0.889	0.765	0.777	0.722	Luminal A	7.74	High	4.93	Low	6.52	Intermediate	1.71	Low	7.65	High	1.828	-4.05637	1.28719	5.47379	0.855386	-2.28697	-0.805245	-2.82372	2.40851	-2.6324	3.81033	4.00282	0.19778	-1.04617	4.12823	0.500402	0.602735	1.39357	-3.94386	-0.754983	0.677081	4.09096	1.77247
GEICAM_09-04892_UU	Postmenopausal	53.3288	2.8	5	G1	Positive	Negative	Negative	2	Negative	0.469	0.823	0.856	0.847	0.66	Luminal B	7.27	Intermediate	6.33	Intermediate	3.04	Low	5.79	High	6.72	High	0.871525	-1.43426	-0.306059	5.71316	1.91774	-2.54019	-0.184862	-0.762129	3.12237	-2.92164	5.40278	3.21707	1.42045	0.751958	4.72064	2.15995	1.80029	2.05729	-1.36172	0.161305	-0.644645	5.45208	3.65003
GEICAM_09-08762_UU	Postmenopausal	53.8493	2.5	6	G2	Positive	Negative	Negative	20	Positive	0.265	0.631	0.84	0.649	0.317	Luminal B	6.26	Intermediate	4.13	Low	6.11	Intermediate	6.15	High	5.63	Intermediate	-0.227889	0.424197	-0.126564	3.53696	1.68895	-1.80712	-0.317448	-1.65352	2.37509	-2.49539	2.88758	1.50943	0.643004	-0.440072	2.77983	-0.266576	0.188125	-2.39277	-4.07135	-6.39926	-1.99351	4.48866	1.01592
GEICAM_09-09466_UU	Postmenopausal	59.8438	2.7	7	G2	Positive	Negative	Negative	1	Negative	0.358	0.757	0.857	0.732	0.549	Luminal B	7.95	High	4.48	Low	4.13	Low	6.3	High	6.93	High	1.71834	-0.318498	2.07638	5.33916	1.52471	-0.516989	2.56808	-0.533986	2.99287	-3.01478	3.29559	4.35989	3.4762	2.67733	2.88161	3.45365	2.2929	1.8586	-2.48311	-0.42715	1.12719	6.75142	3.54313
GEICAM_09-10343_UU	Postmenopausal	64.789	1.3	7	G1	Positive	Positive	Negative	5	Negative	0.335	0.843	0.912	0.713	0.595	Luminal B	7.52	High	6.82	Low	7.81	Intermediate	5.43	High	8.38	High	2.02298	-0.524977	1.53398	7.41027	1.52787	-0.821064	0.141244	-3.44291	3.40167	-3.72919	3.95795	3.97794	0.983338	-0.96627	3.90631	-0.307133	0.270595	1.66521	-5.0225	-2.96578	2.36037	6.24736	2.36753
GEICAM_09-10344_UU	Postmenopausal	61.8822	3.5	2	G3	Positive	Positive	Negative	1	Negative	0.592	0.837	0.86	0.891	0.746	HER2-enriched	6.27	Intermediate	5.69	High	6.39	Intermediate	5.32	Intermediate	5.85	Intermediate	1.62306	-0.800681	0.995376	6.80073	1.82544	0.71169	-0.546911	-1.21169	3.23068	-1.07888	6.7662	2.7113	-0.0587777	-0.152577	2.71164	0.602523	4.3559	4.92699	-2.88827	1.68681	-2.53455	8.71425	4.5423
GEICAM_09-10345_UU	Premenopausal	30.2082	2	1	G2	Positive	Positive	Negative	1	Negative	0.323	0.784	0.903	0.702	0.543	Luminal B	6.42	Intermediate	5.1	Low	3.95	Intermediate	3.61	High	5.68	High	0.938546	-0.413736	1.6077	6.87236	1.91257	-1.42993	0.029016	-3.09505	3.72793	-3.23619	4.43526	2.0055	0.947926	-0.671629	3.04209	-0.20795	1.20249	1.07809	-4.73295	-3.64192	1.48964	6.78431	1.90321
GEICAM_09-10346_UU	Premenopausal	46.4603	1.3	1	GX	Positive	Positive	Negative	1	Negative	0.383	0.797	0.541	0.723	0.857	Normal_Like	7.44	Intermediate	4.53	Low	6.25	High	5.49	Low	6.25	Intermediate	1.07717	-2.01426	0.617783	6.49799	0.953067	-3.03872	-2.24922	1.19459	1.80235	-0.691453	4.06253	0.787388	-1.08301	-0.884778	2.35902	-0.488022	-0.858875	6.94189	0.921048	3.97554	-2.47561	4.88828	7.25626
GEICAM_09-10348_UU	Premenopausal	33.4548	3.7	3	G3	Positive	Positive	Negative	30	Positive	0.642	0.785	0.703	0.855	0.832	HER2-enriched	6.38	Intermediate	5.71	Low	6.11	Intermediate	5.52	High	6.77	Intermediate	2.03818	-0.469966	0.972243	5.46819	0.591455	-0.413113	-0.817333	1.68434	2.0092	-0.278386	4.41077	1.71411	0.326657	1.4146	2.09138	1.28244	1.3773	7.97207	0.229494	4.21496	-2.48032	5.41636	5.42232
GEICAM_09-10349_UU	Premenopausal	41.2192	3.5	19	G3	Positive	Negative	Positive	1	Negative	0.484	0.622	0.483	0.712	0.752	Normal_Like	6.62	Intermediate	5.62	Low	7.11	Low	5.19	Low	7.07	Low	1.998	-3.44383	0.571373	5.09241	-0.0225524	-1.51245	1.5848	1.42168	2.02105	-0.409553	3.70492	1.29155	3.54827	1.20372	-0.425449	3.1082	2.23717	7.69077	-0.41833	4.45613	-4.00838	4.86682	6.06406
GEICAM_09-10350_UU	Premenopausal	42.1315	1.6	10	G3	Positive	Positive	Negative	1	Negative	0.389	0.743	0.763	0.794	0.633	HER2-enriched	6.9	Intermediate	6.89	Low	5.56	Low	4.88	High	6.24	Intermediate	1.5205	-1.29297	1.75794	7.0241	1.44366	-1.24709	2.49607	-0.25309	3.03264	-3.34285	4.27591	2.13706	4.25591	3.98914	3.02491	2.3504	3.10027	4.9627	-2.90546	1.22077	-1.28223	6.90724	5.14872
GEICAM_09-10351_UU	Premenopausal	41.7178	2.5	2	G1	Positive	Positive	Negative	5	Negative	0.333	0.655	0.81	0.68	0.409	Luminal B	7.18	Intermediate	5.15	Intermediate	7.19	Low	4.14	High	7.51	High	2.2164	-0.470615	1.49657	7.39631	2.63807	1.80238	2.34893	-1.77104	2.85932	-1.27891	5.29942	3.20881	3.9975	-0.0378052	4.43512	1.09725	0.462867	1.78548	-2.89243	-1.85378	-0.926604	6.643	2.90854
GEICAM_09-10352_UU	Postmenopausal	54.5096	2.5	1	G3	Negative	Negative	Negative	1	Negative	0.846	0.522	0.555	0.687	0.529	Basal-like	7.02	Low	4.33	Low	6.49	Low	4.39	High	6.62	Low	1.54747	0.810787	-0.224712	4.69313	0.678447	1.01344	0.864822	0.338403	0.461491	-2.32672	3.49752	-2.51672	1.87044	-0.105876	-1.47875	2.66871	-0.845664	2.92202	-0.692437	4.4477	-5.12025	4.57017	6.67966
GEICAM_09-10355_UU	Premenopausal	41.4137	0.4	3	G3	Positive	Positive	Negative	1	Negative	0.52	0.807	0.779	0.83	0.724	HER2-enriched	6.06	Intermediate	4.6	Low	6.54	Intermediate	8.02	High	7.96	High	1.89926	-0.386887	0.20892	6.36476	1.78999	-0.407494	2.03197	0.302684	3.39842	-3.29064	4.42461	1.92275	2.84886	4.0082	2.91912	1.84793	2.42166	6.24367	0.15566	2.79776	0.0123299	6.19841	4.15054
GEICAM_09-10356_UU	Premenopausal	41.8932	1.4	1	GX	Positive	Positive	Negative	1	Negative	0.43	0.858	0.693	0.811	0.778	Luminal A	7.14	Intermediate	5.25	Low	7.2	Intermediate	4.17	Low	7.6	Intermediate	0.649848	-3.82674	0.311128	6.29598	0.298537	-0.140954	-1.0601	-0.299547	1.22817	-2.44012	3.47208	1.44368	1.38215	2.03367	1.75493	0.237859	0.156646	5.0694	-1.26232	2.41886	-0.968188	4.88661	2.65326
GEICAM_09-10358_UU	Premenopausal	47.5507	1.5	3	G2	Positive	Positive	Negative	16	Positive	0.413	0.941	0.774	0.823	0.817	Luminal A	7.21	Intermediate	8.14	Low	7.81	High	6.11	Intermediate	6.81	High	1.61728	-0.548645	2.35834	7.52713	2.95822	-2.15989	0.731398	0.424965	2.50397	-2.79343	3.37199	2.87923	1.04144	-0.980331	3.20617	0.796987	0.492006	5.52221	-1.18797	2.48937	0.432869	5.29233	4.55694
GEICAM_09-10359_UU	Postmenopausal	58.4384	4	2	G2	Positive	Positive	Negative	12	Negative	0.527	0.867	0.742	0.889	0.82	HER2-enriched	7.25	Intermediate	4.91	Low	7.42	Intermediate	2.49	High	6.86	High	0.585889	0.0735234	0.536173	6.73431	3.11782	-1.21549	0.401714	0.694749	2.12792	-1.87194	4.41085	2.08056	0.385823	0.80534	2.38415	1.73738	1.18126	6.93225	0.878033	3.32676	-3.8188	5.29282	4.48183
GEICAM_09-10360_UU	Premenopausal	41.1315	2.5	1	G2	Positive	Positive	Negative	3	Negative	0.291	0.892	0.813	0.767	0.663	Luminal A	8.05	Intermediate	5.1	Low	8.23	High	6.27	High	8.38	High	1.38834	-0.82395	2.30903	6.57605	1.50642	-1.96387	1.75135	-1.21609	2.65944	-3.91064	3.98723	3.67858	2.81642	0.195093	3.8946	1.30955	0.801086	4.14752	-2.87265	1.13197	0.471427	5.07167	3.54491
GEICAM_09-10361_UU	Postmenopausal	57.5671	1.5	1	G2	Positive	Positive	Negative	7	Negative	0.427	0.831	0.664	0.733	0.777	Luminal A	7.79	Intermediate	4.79	Low	4.33	Intermediate	5.52	Low	7.1	Intermediate	1.40087	-0.65674	0.81299	6.76767	-0.973526	0.157237	-0.761912	-2.37962	1.51793	-2.69763	3.181	2.06076	-1.35936	-0.428269	0.744237	0.761316	-1.98438	3.93902	-0.964125	0.0689039	-0.669997	5.59775	2.95145
GEICAM_09-10362_UU	Premenopausal	38.3123	2.7	2	G2	Positive	Positive	Positive	1	Negative	0.437	0.737	0.519	0.774	0.775	Normal_Like	7.23	Low	6.5	Low	3.44	Intermediate	5.34	Low	6.4	Low	1.75642	-2.49476	-0.114463	5.82211	-1.23473	-0.712919	0.727481	-1.18165	1.28583	-0.04414	3.4209	-2.6799	-0.16779	0.973616	0.322066	2.74169	-0.0321901	6.44296	-1.83428	3.01961	-1.54015	4.85919	4.25392
GEICAM_09-10363_UU	Premenopausal	48.9041	5.1	3	GX	Positive	Positive	Negative	1	Negative	0.319	0.836	0.687	0.804	0.716	Luminal A	6.62	Intermediate	4.78	Low	8.36	Intermediate	5.63	Intermediate	6.11	High	2.26013	-0.977313	0.0844522	6.31506	1.41342	-1.16119	1.14269	-0.189339	2.25588	-2.49964	4.0989	2.2929	1.62089	1.55315	2.59261	0.877821	1.94972	5.05504	-2.28255	1.66912	-1.01568	5.16548	4.80847
GEICAM_09-10364_UU	Premenopausal	45.4767	1.5	3	G2	Positive	Positive	Negative	1	Negative	0.427	0.515	0.46	0.619	0.515	HER2-enriched	6.61	Low	5.39	Intermediate	6.03	Intermediate	4.46	High	6.65	High	2.09487	-1.84425	-0.98155	6.24764	-0.661777	-0.634253	5.41544	1.78168	4.08836	-1.39636	5.13321	-1.90154	6.26027	5.37774	2.36637	4.83162	4.46641	8.91442	0.101115	4.71558	0.10755	5.49658	7.67622
GEICAM_09-10365_UU	Premenopausal	41.7342	4.7	18	G3	Negative	Negative	Negative	20	Positive	0.751	0.507	0.526	0.718	0.459	Basal-like	7.35	Low	5.59	Low	4.35	Low	3.26	High	5.72	Low	1.03992	0.101407	0.158644	3.52098	-1.62491	-0.267692	1.87185	0.658845	-0.337238	-1.341	3.33575	-1.36951	2.43226	-0.509335	-0.498408	3.85646	0.822603	2.75668	-1.61837	1.90676	-6.19907	4.72395	2.01462
GEICAM_09-10366_UU	Premenopausal	30.3205	3.4	7	G2	Positive	Negative	Negative	10	Negative	0.15	0.552	0.786	0.497	0.202	Luminal B	6.74	Intermediate	3.57	Low	4.76	Low	5.09	High	5.04	Intermediate	0.575271	-0.570661	-0.134427	4.43934	0.752442	-1.93109	1.05003	-1.6811	2.64162	-4.76587	2.04924	2.2337	2.51433	-0.0591967	2.69987	-0.137363	-0.571426	-4.23893	-7.27238	-5.63347	0.870815	4.3117	-0.27145
GEICAM_09-10367_UU	Premenopausal	42.5014	4	5	G3	Negative	Negative	Negative	45	Positive	0.684	0.605	0.569	0.739	0.592	HER2-enriched	8	Low	5.24	Low	7.41	Low	3.39	High	7.5	Low	1.07632	-1.21544	0.324424	5.96506	0.2667	-1.79659	-0.0249813	-0.248021	1.95085	-0.889951	2.86251	-1.04522	1.76915	-0.484765	-2.49277	2.3775	-0.431476	6.98204	-2.91795	3.67706	-2.62382	4.5848	4.4682
GEICAM_09-10368_UU	Premenopausal	37.0219	2.5	6	G2	Positive	Positive	Negative	25	Positive	0.556	0.821	0.762	0.796	0.755	Luminal A	5.34	Intermediate	4.64	Low	4.43	Intermediate	6.59	High	4.67	Intermediate	1.16541	-0.73446	0.737277	5.72061	1.35754	-3.52529	-1.04986	-0.120124	2.82242	-1.70984	3.42574	1.9943	1.32082	1.00441	2.7613	0.990441	-1.27116	6.87332	0.522441	3.89084	-1.09833	5.89033	4.66508
GEICAM_09-10370_UU	Premenopausal	37.8384	1.5	1	G2	Positive	Positive	Negative	14	Negative	0.141	0.701	0.788	0.6	0.378	Luminal B	4.27	Intermediate	6.49	Low	3.5	Intermediate	4.81	High	2.02	High	1.21892	-0.237236	0.580402	6.61863	0.223015	-0.172408	-0.807823	-4.93426	1.20559	-4.26752	2.96662	2.64703	1.46758	-0.626683	3.22062	-1.66741	0.00479425	-0.640466	-7.10329	-3.41336	0.967083	4.77572	1.4614
GEICAM_09-10371_UU	Postmenopausal	73.1096	4	2	G3	Negative	Negative	Positive	5	Negative	0.551	0.636	0.632	0.832	0.566	HER2-enriched	8.31	Low	3.92	Intermediate	7.03	Low	4.95	High	7.08	Low	0.895904	-1.67621	0.0645936	4.56974	0.860417	-0.109938	1.43228	1.93363	0.713941	-1.68501	6.37898	-2.40894	1.75215	0.424554	1.04149	2.0118	3.59161	-1.49752	-2.48332	2.76548	-4.23832	4.06715	2.93229
GEICAM_09-10372_UU	Postmenopausal	58.3205	3	2	GX	Positive	Negative	Negative	1	Negative	0.426	0.89	0.752	0.848	0.804	Luminal A	7.36	High	4.18	Low	5.17	Intermediate	4.19	Low	6.76	Intermediate	1.4556	-2.73023	1.12461	6.24243	0.416417	-4.53747	0.366708	-0.240923	2.10897	-2.43721	3.9275	3.77054	1.51605	0.480611	3.08034	1.41164	0.844319	5.70624	-0.610257	2.74122	-0.243409	4.92752	3.80604
GEICAM_09-10373_UU	Premenopausal	36.6027	2.6	2	G2	Positive	Positive	Negative	5	Negative	0.347	0.807	0.798	0.751	0.588	Luminal A	6.9	Intermediate	5.18	Low	4.1	High	4.92	High	6.72	High	1.49511	-0.161603	0.870626	7.64019	2.213	0.525691	0.983311	-2.6468	3.51098	-2.44387	4.10592	0.604815	1.13687	-2.12358	3.24904	-0.116977	0.0881192	3.67205	-3.65787	-1.14828	-0.259384	6.33362	4.68791
GEICAM_09-10374_UU	Premenopausal	39.6712	1.9	1	G2	Positive	Positive	Negative	2	Negative	0.407	0.923	0.753	0.833	0.825	Luminal A	6.18	Intermediate	7.02	Intermediate	4.7	Intermediate	5.34	Intermediate	5.94	High	1.1341	-1.36821	1.30824	8.09426	1.59762	-1.0314	-1.34315	-0.34225	3.62724	-2.95261	4.86083	3.20154	-1.60496	-0.750394	3.64055	1.06179	1.5215	5.87694	-0.526933	2.47294	0.396565	5.80835	3.88146
GEICAM_09-10375_UU	Premenopausal	38.5726	0.8	1	G3	Positive	Positive	Negative	22	Positive	0.395	0.862	0.852	0.842	0.662	Luminal A	6.7	Intermediate	3.75	Intermediate	4.96	Intermediate	6.2	Intermediate	4.48	High	0.694777	-1.4384	0.577789	5.24073	0.755181	-0.821529	0.573837	-0.892939	2.05579	-2.97009	4.98705	2.45651	0.998799	-0.699883	3.45103	-0.965757	1.48493	4.8941	-0.584117	1.26673	-0.34496	4.30431	2.1238
GEICAM_09-10376_UU	Postmenopausal	63.7342	1.6	1	G3	Positive	Positive	Negative	18	Positive	0.344	0.781	0.812	0.792	0.555	Luminal B	4.56	Intermediate	5.42	Low	3.55	Intermediate	3.27	High	4.6	High	0.29487	-0.541166	0.0776814	6.1898	1.22929	-1.06982	-0.5555	-0.0226652	3.59192	-3.89271	4.48736	1.75635	1.11571	2.38731	3.22431	-1.04449	1.13776	4.52389	-0.959375	0.371744	-0.939594	7.96345	3.18761
GEICAM_09-10377_UU	Postmenopausal	58.3836	2.5	2	G3	Negative	Negative	Negative	NA	NA	0.764	0.413	0.44	0.562	0.442	Basal-like	7.65	Low	4.75	Low	5.94	Low	4.2	High	7.22	Low	0.816937	0.95532	0.478025	4.06212	-0.334371	-0.850302	1.35961	-3.0533	-1.0395	-1.71093	3.34847	-2.20703	2.6639	-2.55458	-6.18492	2.43221	0.303997	8.43486	1.80542	5.95121	-3.86325	4.61517	6.66402
GEICAM_09-10378_UU	Premenopausal	47.7781	2.5	2	GX	Negative	Negative	Positive	30	Positive	0.548	0.692	0.716	0.881	0.589	HER2-enriched	9.15	Low	5.75	High	6.11	Low	4.72	Intermediate	8.36	Low	0.598953	-0.593811	-0.713931	5.41241	2.18203	-0.786108	1.28329	0.266784	1.59563	-1.10353	7.63279	-3.27918	1.28721	1.40989	2.3426	-0.615068	3.86821	3.8688	-4.99384	0.514716	-2.68994	5.48467	3.88377
GEICAM_09-10382_UU	Premenopausal	44.8329	1.5	2	G2	Negative	Positive	Negative	17	Positive	0.522	0.806	0.548	0.771	0.921	Normal_Like	7.6	Low	5.77	Low	3.42	Intermediate	4.52	Low	6.77	Low	1.26563	-3.97835	-0.695245	4.97658	-0.191435	-1.16001	-3.16312	-0.495857	0.21704	-1.02823	2.72811	-0.808264	-3.00911	-0.685601	-0.835996	0.740374	-0.432619	5.7008	-0.418936	2.83992	-1.11553	4.8916	4.95487
GEICAM_10-00887_UU	Postmenopausal	51.8603	1.6	3	G3	Positive	Positive	Negative	30	Positive	0.332	0.779	0.81	0.744	0.586	Luminal B	5.18	Intermediate	7.91	Intermediate	2.76	High	6.9	High	4.31	High	3.26074	0.5848	1.45829	6.41261	2.61535	1.53499	1.71743	-0.137863	3.52524	-2.35816	5.95888	3.6328	3.89421	0.86401	3.75298	3.02899	2.55654	4.98965	-1.40629	-1.04782	-0.156246	4.72708	6.44867
GEICAM_10-00889_UU	Postmenopausal	63.9534	2.5	7	G2	Positive	Negative	Negative	30	Positive	0.604	0.761	0.789	0.769	0.668	Luminal B	6.45	Intermediate	4.76	Intermediate	7.4	Intermediate	4.83	High	7.09	Intermediate	-0.0580399	-1.26768	0.258417	4.40264	2.55249	1.25188	-0.290338	-1.68911	2.046	-2.06607	4.67754	1.5287	0.478503	-2.75679	3.75352	1.22987	2.43093	4.67312	0.143127	2.3144	-1.19697	4.71698	3.01572
GEICAM_10-00895_UU	Postmenopausal	58.6411	1.8	5	G2	Positive	Positive	Negative	1	Negative	0.483	0.853	0.75	0.879	0.802	HER2-enriched	7.45	Intermediate	5.5	Low	7.29	Low	3.65	Low	7.59	Intermediate	1.34479	-2.83479	0.277097	5.05447	0.26368	-1.05682	0.545845	-0.341312	1.38842	-2.92539	4.00396	1.79344	0.916878	2.73758	3.72677	1.61992	1.3299	4.59672	-1.39431	1.59424	-1.54116	3.86209	2.75575
GEICAM_10-00897_UU	Postmenopausal	56.926	0.5	1	G2	Positive	Positive	Negative	1	Negative	0.37	0.736	0.838	0.76	0.528	Luminal B	6.02	Intermediate	5.24	Low	5.77	Intermediate	3.29	High	5.36	Intermediate	-1.01265	-1.35165	0.638371	5.39709	2.34601	0.0130087	0.877659	2.04344	1.80726	-1.73158	3.34777	3.49257	1.18015	-1.19872	3.26288	0.0708461	0.65894	1.12758	-6.5526	-2.57144	-3.46546	4.31712	1.3793
GEICAM_10-00899_UU	Premenopausal	47.8466	3.8	1	G2	Positive	Positive	Negative	22	Positive	0.354	0.797	0.834	0.849	0.576	HER2-enriched	3.72	Intermediate	4.53	Intermediate	6.13	Intermediate	6.51	High	4.54	High	1.64817	-0.563265	0.577612	6.37021	0.503452	0.380629	1.0875	0.328471	2.42573	-3.02171	4.69048	1.7165	1.98996	2.02186	4.38464	1.16204	2.45167	2.27095	-1.90035	-1.02478	-1.13356	4.54819	2.39779
GEICAM_10-00901_UU	Premenopausal	48.2082	2.4	4	GX	Positive	Positive	Negative	2	Negative	0.452	0.878	0.869	0.891	0.691	HER2-enriched	5.8	Intermediate	4.59	Intermediate	5.77	Intermediate	4.46	Intermediate	5.56	High	0.766396	-1.75127	0.623297	5.28989	1.76262	-1.97379	1.47129	-1.06301	2.98211	-2.24919	4.59737	2.11779	2.09881	1.08789	3.2515	2.53732	1.89418	3.74337	-2.21938	1.0552	-2.39765	4.72599	4.28867
GEICAM_10-00903_UU	Premenopausal	46.9918	0.7	12	G2	Positive	Negative	Positive	1	Negative	0.632	0.845	0.774	0.922	0.835	HER2-enriched	7	Intermediate	5.49	Intermediate	7.57	Intermediate	4.67	Intermediate	7.55	Intermediate	1.29179	-1.66498	0.273376	5.90427	1.16061	-0.858795	-0.777504	1.07891	2.69247	-0.990169	6.04747	2.59724	0.24362	-1.36478	3.57233	1.18386	4.17722	6.9504	0.115017	3.69665	-2.32496	7.34572	7.38325
GEICAM_10-00905_UU	Postmenopausal	50.7397	1.2	1	G2	Positive	Positive	Negative	1	Negative	0.407	0.918	0.771	0.844	0.81	Luminal A	6.79	Intermediate	4.36	Low	3.93	Intermediate	2.46	Intermediate	4.22	High	2.0835	-2.47258	0.402873	6.37742	1.75992	-1.26316	1.7866	-0.699896	2.46317	-1.3097	4.06167	3.06492	2.68205	0.460394	3.82778	3.0996	1.93742	4.33814	-2.00522	1.96458	0.724764	4.72652	3.98945
GEICAM_10-00907_UU	Premenopausal	38.0274	4.5	1	GX	Positive	Positive	Negative	8	Negative	0.456	0.872	0.74	0.833	0.801	Luminal A	7.13	Intermediate	4.9	Low	7.26	Intermediate	2.69	Intermediate	7.17	Intermediate	1.39709	-2.70058	-0.00907974	5.57268	0.721398	-0.636816	1.30378	-0.0564003	2.01428	-1.7523	3.1195	2.79666	3.04865	1.10021	3.33047	2.82714	1.54204	4.8367	-1.51761	2.20262	-0.00154594	3.74753	4.71815
GEICAM_10-00909_UU	Premenopausal	38.6521	2.5	3	G2	Positive	Positive	Negative	11	Negative	0.242	0.525	0.566	0.533	0.37	Luminal B	7.55	Intermediate	4.06	Low	8.69	Intermediate	4.47	High	7.6	High	1.81457	-1.99354	-0.624427	6.1858	0.917354	-2.39367	6.39657	-1.85489	5.23679	-4.05025	3.4247	1.17328	7.14877	6.86943	2.93238	7.14998	5.93698	2.32027	-3.2359	0.805465	0.875658	4.33632	7.12283
GEICAM_10-00911_UU	Premenopausal	41.2	1.3	4	G2	Positive	Positive	Negative	5	Negative	0.306	0.831	0.746	0.709	0.673	Luminal A	4.03	Intermediate	8.15	Low	3.02	Intermediate	5.16	Intermediate	2.8	High	1.58401	-2.97131	0.951879	4.5216	0.567368	-0.861722	1.97489	-2.19797	2.51986	-3.09511	4.16758	3.00215	3.49691	1.89425	4.26425	2.69181	2.12966	3.23719	-1.68265	0.609388	2.53419	4.05016	3.48066
GEICAM_10-00913_UU	Premenopausal	49.589	3	6	G3	Positive	Positive	Positive	22	Positive	0.261	0.694	0.806	0.663	0.459	Luminal B	7.39	Intermediate	5.26	High	4.92	High	5.32	High	6.14	High	1.39278	-0.669863	0.317429	4.21057	1.60255	-0.626263	5.04003	-2.82895	1.59089	-2.00417	7.46628	3.10983	3.22506	1.90918	4.34627	2.88336	5.31276	1.41583	-2.48025	-1.67506	-0.101735	3.29045	2.92738
GEICAM_10-00915_UU	Postmenopausal	59.3288	2.5	1	GX	Positive	Positive	Negative	6	Negative	0.383	0.887	0.693	0.795	0.818	Luminal A	7.29	Intermediate	4.97	Low	7.61	High	1.2	Low	6.97	High	1.34624	-2.06175	0.616427	6.16059	0.136288	-2.227	-0.481669	0.305989	1.5908	-1.93943	3.78116	3.17326	2.85145	-2.68218	4.01524	2.4902	0.926856	5.02351	-0.597132	2.26931	-0.0866835	3.82584	3.70532
GEICAM_10-00917_UU	Postmenopausal	69.3808	3.3	4	G3	Positive	Positive	Negative	16	Positive	0.333	0.821	0.802	0.713	0.649	Luminal A	6.88	High	4.07	Low	5.76	High	5.54	High	6.6	High	2.39302	-0.704691	1.01265	6.3717	2.63126	0.743968	3.05164	0.511666	3.28447	-3.45665	4.00018	4.5219	4.35088	2.58391	4.45889	3.55698	3.03791	3.40239	-2.68626	-0.368114	2.04136	5.32526	3.64961
GEICAM_10-00919_UU	Postmenopausal	53.063	3	11	G1	Positive	Positive	Negative	14	Negative	0.549	0.81	0.748	0.809	0.773	Luminal A	7.33	High	5.25	Low	6.81	Low	5.58	High	7.5	High	0.906257	-1.30717	0.578043	5.55808	1.15291	-0.318452	1.97385	1.2654	2.83875	-2.16882	3.64885	4.08182	3.31866	2.84251	3.80837	3.57971	2.26079	7.01664	2.10434	3.34358	-0.376372	6.66252	5.60308
GEICAM_10-00921_UU	Postmenopausal	60.3178	5	7	G3	Positive	Negative	Negative	12	Negative	0.472	0.823	0.818	0.85	0.693	HER2-enriched	8.01	Intermediate	3.73	Intermediate	5.91	Low	3.79	High	7.11	Intermediate	1.00854	-1.08539	-1.80497	4.59464	2.12835	-1.08896	2.80403	0.241457	2.16236	-2.72666	5.59765	3.14278	2.67333	1.69897	4.20996	2.42265	3.57307	4.33811	-0.387822	1.60691	0.238005	3.83301	3.59152
GEICAM_10-00923_UU	Postmenopausal	57.4603	5	4	G3	Positive	Positive	Negative	3	Negative	0.339	0.517	0.437	0.518	0.45	HER2-enriched	8.43	Intermediate	6.12	Low	7.6	High	5.09	High	8.46	Intermediate	1.39934	-2.78887	-2.86733	4.99796	2.07247	2.17447	-2.54982	5.02985	1.83713	-1.74244	3.63548	2.12651	-1.91339	0.666459	3.12248	1.85862	0.367774	4.03222	-3.75054	0.581154	-0.0554472	4.32324	7.52495
GEICAM_10-00925_UU	Premenopausal	33.9863	3.5	25	G2	Positive	Negative	Negative	3	Negative	0.423	0.853	0.776	0.865	0.727	HER2-enriched	6.65	Intermediate	3.89	Low	5.63	Intermediate	6.13	Intermediate	6.26	Intermediate	1.25334	-2.11861	-0.572017	5.54683	1.27906	-3.04533	1.59488	0.434374	2.35061	-1.53949	4.32722	2.103	2.04898	3.38258	4.08625	2.80525	1.09353	4.67811	-3.40241	1.46163	-0.956218	4.23517	4.15645
GEICAM_10-00927_UU	Premenopausal	50.0658	1.5	2	G2	Positive	Positive	Negative	11	Negative	0.563	0.767	0.699	0.811	0.765	HER2-enriched	6.59	Intermediate	5.05	Low	6.35	Low	3.23	Low	7.36	Intermediate	1.46537	-4.92438	-0.741027	6.34778	1.17516	8.46542	0.939055	0.680245	2.53443	-1.28104	4.55337	3.35622	-0.202177	-0.341278	3.05485	1.88502	1.71001	5.37792	-0.750542	2.6038	-1.63167	3.93374	0.290474
GEICAM_10-00933_UU	Premenopausal	36.6411	0.9	9	G3	Positive	Positive	Negative	30	Positive	0.386	0.627	0.748	0.719	0.472	Luminal B	6.81	Intermediate	4.58	Low	6.82	Low	5.35	Intermediate	7.05	Low	1.12112	-1.80232	-2.32113	6.06915	1.01114	28.0199	1.85043	-1.7315	2.0724	-3.42371	2.25723	2.32331	2.58018	2.03872	2.58456	2.69664	0.97808	-0.603552	-7.17391	-3.3177	-5.60433	3.88272	2.79626
GEICAM_10-00935_UU	Premenopausal	52.3205	1.2	1	G2	Positive	Positive	Negative	19	Positive	0.169	0.661	0.532	0.61	0.528	Luminal A	8.14	High	5.03	Low	8.76	High	4.2	Low	8.56	High	0.700511	-1.43853	-0.0817822	4.79358	1.60365	29.8767	0.602008	-0.0158857	3.13423	-2.64678	4.1595	4.43918	2.69433	0.887573	3.99501	1.28804	0.556437	3.53428	-0.850421	0.306144	0.0479716	4.92666	1.0053
GEICAM_10-00937_UU	Postmenopausal	52.2411	4	1	G3	Negative	Negative	Negative	15	Positive	0.503	0.61	0.538	0.706	0.602	HER2-enriched	6.32	Intermediate	4.47	Low	6.56	Low	3.8	High	5.87	Low	-0.701871	-0.315623	0.916854	1.47301	3.67354	-0.671381	0.635117	3.38409	0.129124	-0.0143548	3.47669	-0.029533	-1.86062	-1.27327	3.5714	1.28246	0.322231	3.51302	-0.851038	5.0013	0.586	4.11757	1.63843
GEICAM_10-00939_UU	Postmenopausal	53.8658	2.2	3	G3	Negative	Negative	Negative	18	Positive	0.805	0.436	0.349	0.612	0.618	Basal-like	6.3	Low	6.26	Intermediate	5.21	Low	5.64	Intermediate	6.84	Low	2.42344	-1.72408	1.36666	4.89311	-1.00333	0.437228	0.482912	2.28613	0.11605	-0.532234	5.58253	-1.8229	1.15098	-0.684127	-4.60954	5.07178	0.917702	11.6019	1.82347	6.31984	-4.19154	6.04842	7.59629
GEICAM_10-00941_UU	Postmenopausal	54.2055	3	2	G2	Positive	Positive	Negative	7	Negative	0.145	0.748	0.754	0.637	0.48	Luminal B	7.97	High	5.63	Low	7.86	Intermediate	3.7	Intermediate	6.95	High	0.730933	-2.46376	0.783859	4.87399	1.10793	-1.60973	0.0308206	0.96046	2.17168	-3.41023	2.65486	4.9563	0.437562	-1.65516	3.96949	1.39222	-0.54627	-0.432677	-5.25434	-5.00215	-0.229269	3.48377	-1.28246
GEICAM_10-00949_UU	Postmenopausal	69.3479	1.2	1	G1	Positive	Negative	Negative	7	Negative	0.431	0.875	0.753	0.838	0.776	Luminal A	7.74	Intermediate	5.83	Low	2.94	Intermediate	6.23	Intermediate	6.43	High	1.74213	-0.936167	0.135875	5.26379	1.68244	-1.74225	-1.26412	0.479999	2.35588	-1.33826	2.94597	3.36512	0.551087	-0.0498956	3.63707	1.95814	-0.319752	4.76175	-0.386727	1.62862	-0.2699	4.03933	0.56756
GEICAM_10-00952_UU	Premenopausal	42.8849	0.8	2	G2	Positive	Negative	Negative	1	Negative	0.464	0.89	0.872	0.868	0.737	Luminal A	8.01	Intermediate	4.84	Low	8.14	Low	6.01	Intermediate	7.29	High	1.35505	-2.07832	0.444424	5.52628	1.3462	0.00348592	1.27642	0.550316	1.87553	-3.0548	4.08941	2.58418	1.85209	1.1615	3.59406	1.90335	0.805897	3.25216	-1.92989	0.789953	1.03454	5.30868	2.26054
GEICAM_10-00955_UU	Premenopausal	43.0027	1.5	1	G3	Positive	Positive	Positive	19	Positive	0.566	0.831	0.818	0.906	0.748	HER2-enriched	7.11	Intermediate	5.05	Intermediate	6.73	Low	4.71	High	6.13	Intermediate	1.04136	-1.36226	-0.508287	5.20461	1.30316	-0.689986	1.50649	0.688917	1.51402	-1.71232	6.19436	1.38347	2.76101	1.1017	3.02944	2.74422	4.05656	3.47424	-0.466432	1.57519	-0.940524	3.3079	2.98609
GEICAM_10-00957_UU	Premenopausal	35.8219	4	3	G2	Positive	Positive	Negative	5	Negative	0.58	0.671	0.688	0.779	0.61	HER2-enriched	8.33	Intermediate	5.39	Low	3.06	Low	3.99	High	6.84	Low	0.950719	0.0186517	-0.268084	3.76504	1.04344	-1.06664	0.372623	1.98803	2.7876	-2.42587	2.46037	2.25675	0.60729	-2.9486	3.1695	0.957969	0.331641	4.19422	-0.502812	1.88564	-1.85346	3.73795	2.43971
GEICAM_10-00961_UU	Postmenopausal	63.2904	1.5	2	G2	Negative	Negative	Negative	7	Negative	0.462	0.788	0.686	0.904	0.752	HER2-enriched	8.84	Low	5.02	Low	4.36	Low	5.62	Low	7.29	Low	0.475384	-2.79258	-0.35762	3.4952	1.0958	-1.39427	-0.569657	-0.123344	1.12063	-1.07845	4.36357	-1.33246	-1.7119	2.12806	3.22916	0.988678	0.855718	3.64537	-1.75041	1.1983	-1.93432	3.90911	2.36243
GEICAM_10-00963_UU	Premenopausal	57.3041	4.5	1	G2	Positive	Positive	Negative	11	Negative	0.449	0.862	0.857	0.858	0.674	Luminal A	7.47	High	4.2	Low	7.15	Intermediate	4.4	Intermediate	7.21	High	1.33356	-2.85656	0.187055	4.3434	1.5731	0.203352	-0.165895	-0.182065	3.01272	-2.64506	3.60471	3.85678	0.87313	-3.40107	3.5593	-0.0148957	0.982263	3.91127	-2.20572	1.2633	-4.25599	4.66944	2.70293
GEICAM_10-00965_UU	Postmenopausal	54.0438	1.5	2	G2	Negative	Negative	Negative	1	Negative	0.146	0.622	0.694	0.588	0.433	Luminal B	6.88	High	5.25	Intermediate	4.8	Intermediate	5.91	Intermediate	7.69	High	1.40394	-5.23484	2.85013	8.22368	-1.99743	-2.05596	3.82707	-0.87169	4.15983	-2.92018	4.74125	6.3731	4.74995	3.08681	5.32085	5.16726	3.10805	0.31239	-5.08235	-2.52018	0.00918584	5.53631	5.27559
GEICAM_10-00967_UU	Postmenopausal	59.463	1.9	1	G2	Positive	Positive	Negative	7	Negative	0.349	0.816	0.817	0.811	0.63	Luminal B	6.62	Intermediate	5.05	Intermediate	7.59	Low	3.06	Intermediate	6.22	High	2.23432	-1.3572	0.509421	6.06473	1.38759	-0.108997	-1.8436	1.21209	1.79262	-2.1978	4.76823	3.76592	0.0186995	-1.22808	3.90755	0.743758	1.0743	0.883278	-2.8415	-2.40794	0.815371	4.89808	1.59388
GEICAM_10-00971_UU	Postmenopausal	70.3973	3.5	1	G3	Negative	Negative	Positive	27	Positive	0.368	0.446	0.607	0.654	0.316	HER2-enriched	7.71	Low	4.45	High	8.01	Low	5.13	High	7.74	Low	1.12215	0.144005	0.343256	2.25681	1.69171	0.29017	3.15876	1.40437	2.25311	0.303736	7.21077	-0.291681	1.82261	-2.87669	3.78935	3.55927	4.39722	-2.45814	-6.27314	-4.5463	-3.9327	3.75285	2.67302
GEICAM_10-00973_UU	Postmenopausal	64.7288	5.4	23	G2	Positive	Positive	Negative	9	Negative	0.441	0.897	0.747	0.851	0.796	Luminal A	3.79	Intermediate	2.88	Low	3.47	High	7.17	Intermediate	2.92	High	1.51518	-0.678614	-0.234489	6.38878	1.25405	-0.354496	-0.827554	0.692585	2.87606	-1.62907	3.61583	1.83169	0.000967	0.329818	3.56157	2.28887	2.09223	5.12061	-2.22437	1.35571	-0.814138	4.45366	3.18054
GEICAM_10-00975_UU	Premenopausal	41.937	8	23	G2	Positive	Positive	Negative	1	Negative	0.227	0.878	0.749	0.769	0.709	Luminal A	6.77	Intermediate	5.19	Low	5.25	Intermediate	4.1	Low	6.21	High	1.0605	-2.13838	2.11766	5.04009	0.821728	-2.93964	0.0560714	0.332519	2.25377	-2.78077	4.45334	3.52248	0.306764	-0.148345	4.26639	0.529074	2.70223	2.68362	-1.69241	-0.577844	1.02651	3.92378	0.935878
GEICAM_10-00977_UU	Premenopausal	43.7534	3.3	4	G3	Positive	Negative	Negative	11	Negative	0.506	0.676	0.478	0.718	0.816	Normal_Like	8.33	Intermediate	4.15	Low	6.16	Intermediate	5.3	Low	8	Intermediate	2.06778	-0.991945	-1.09936	5.98023	0.74883	1.2537	-0.590777	2.64597	2.2678	-0.0993042	4.1567	1.11445	-2.56512	0.995022	2.04077	2.51867	2.48569	6.29081	0.585349	3.62865	-0.605591	4.81609	6.51337
GEICAM_10-00979_UU	Postmenopausal	52.2712	3.5	3	G3	Negative	Negative	Negative	23	Positive	0.768	0.565	0.52	0.688	0.597	Basal-like	7.88	Low	3.61	Low	5.81	Intermediate	5.74	High	6.27	Low	2.59176	0.291426	-0.504108	5.02702	0.0999632	1.41497	-0.439684	0.456392	1.83617	-2.01426	3.34341	-2.74549	2.96685	-0.10451	-0.32399	3.20536	0.451457	4.59005	1.81178	4.75671	-1.8126	4.66538	4.11709
GEICAM_10-00981_UU	Premenopausal	44.4849	2.1	2	G2	Positive	Positive	Negative	12	Negative	0.453	0.824	0.773	0.841	0.695	HER2-enriched	8.19	Intermediate	5.34	Low	8.88	Intermediate	5.36	Intermediate	8.35	Intermediate	0.753971	-2.15614	-0.817488	4.17615	1.87423	-1.85217	0.599914	1.20009	2.40452	-1.54346	3.41227	0.743543	0.728827	-2.79161	2.05556	1.49169	0.244378	2.26314	-1.50256	-0.494987	0.236415	3.92203	1.21562
GEICAM_10-00983_UU	Premenopausal	41.989	2.8	3	GX	Positive	Positive	Negative	11	Negative	0.328	0.868	0.771	0.787	0.688	Luminal A	8.36	Intermediate	5.08	Low	5.47	High	4.88	Intermediate	7.19	High	-0.203268	-1.35527	-0.624479	6.8359	0.185068	-3.11723	1.39065	-0.254086	3.38115	-2.7385	4.44356	2.7606	1.89143	-2.00422	4.36576	2.54147	1.80462	2.5378	-2.79733	0.17356	1.00487	4.99029	0.998791
GEICAM_10-00985_UU	Premenopausal	44.1315	3	6	G2	Positive	Positive	Negative	17	Positive	0.528	0.623	0.453	0.671	0.781	Normal_Like	7.79	Intermediate	5.59	Low	5.39	Low	2.7	Low	7.65	Low	1.15698	-2.90691	-0.449215	6.33281	1.11493	30.7207	-0.807425	2.03313	1.68277	-0.294518	3.15629	2.40456	-2.63592	1.01323	1.85128	2.69773	0.533873	6.76613	0.869665	3.68298	-1.6818	4.04736	3.48857
GEICAM_10-00987_UU	Postmenopausal	63.5589	2.5	2	G2	Positive	Positive	Negative	6	Negative	0.388	0.925	0.777	0.83	0.815	Luminal A	7.11	Intermediate	5.75	Low	3.05	Intermediate	5.08	Low	5.66	High	1.11407	-2.62211	0.626746	5.90045	1.91982	-2.37104	-1.33106	-1.03738	1.80661	-1.48627	3.77459	2.97307	-1.52532	-5.15248	4.22931	2.00696	0.328225	4.12863	-3.19069	0.528907	-0.07835	4.08739	2.02504
GEICAM_10-00989_UU	Postmenopausal	64.1644	2.1	1	G2	Negative	Positive	Negative	14	Negative	0.232	0.844	0.816	0.687	0.59	Luminal A	6.63	Intermediate	4.98	Low	7.85	High	4.94	Intermediate	7.16	High	0.438139	-2.46278	0.348997	6.01233	2.27359	-2.31492	0.843742	-3.83866	2.69514	-3.17534	2.8157	3.67753	1.00848	-2.91682	4.37575	0.563177	0.550487	2.42866	-5.34132	-1.2427	0.583501	3.1224	1.92979
GEICAM_10-00991_UU	Postmenopausal	55.5808	1.9	1	G3	Negative	Negative	Positive	18	Positive	0.578	0.487	0.541	0.648	0.529	HER2-enriched	7.13	Low	4.37	High	5.29	Low	2.27	Intermediate	5.71	Low	0.546336	-0.664324	0.4367	2.43439	0.756996	-0.205207	0.0514519	3.02541	0.463772	-1.27666	7.48538	-2.23302	-0.228218	-5.12164	2.28304	2.58487	5.05557	-0.980011	1.05229	-0.0892596	-5.97656	3.12769	0.175731
GEICAM_10-00993_UU	Postmenopausal	61.1562	1.5	7	GX	Positive	Negative	Negative	18	Positive	0.475	0.826	0.902	0.856	0.632	Luminal B	8.39	Intermediate	4.81	Low	6.84	Low	3.77	High	7.53	Intermediate	1.58343	-0.44962	-0.199822	5.03052	1.5822	-3.05696	-1.63324	-0.844787	1.3244	-1.40215	4.1842	3.41563	-0.511976	-0.747836	2.96028	2.25987	0.69701	0.57992	-3.12455	-2.46519	-2.76033	4.177	2.37657
GEICAM_10-00995_UU	Postmenopausal	55.6959	3.5	4	G2	Positive	Positive	Negative	1	Negative	0.412	0.848	0.587	0.774	0.901	Normal_Like	6.1	Intermediate	8.6	Low	4.5	High	5.61	Low	6.08	High	1.1194	-2.8088	0.514038	5.93693	0.219307	-3.40409	-2.4513	2.14366	2.14366	-1.40231	3.85328	3.24748	-4.22476	-0.78827	3.4728	1.79005	2.14615	6.69281	1.52947	3.50266	0.69853	3.80935	7.22484
GEICAM_10-00999_UU	Premenopausal	41.1808	4	5	G2	Positive	Positive	Negative	13	Negative	0.455	0.775	0.859	0.756	0.581	Luminal B	6.56	Intermediate	4.69	Low	7.02	Intermediate	4.87	High	7.03	Intermediate	0.945863	-1.45934	-5.39401	6.19129	0.628919	-0.994085	1.5219	-1.9051	2.18606	-2.56594	2.82354	2.56337	2.60721	-0.17539	2.96792	1.86844	1.07022	3.12272	-2.67179	-0.122768	0.113305	4.65483	2.29348
GEICAM_10-01001_UU	Premenopausal	27.8822	3	5	G2	Positive	Positive	Negative	13	Negative	0.451	0.805	0.866	0.791	0.61	Luminal B	6.38	Intermediate	4.33	Low	6.42	Intermediate	5.95	High	5.56	High	1.00059	-1.01669	-4.38615	6.52611	1.98391	0.151818	0.575908	-1.78451	3.22178	-3.39093	4.17169	3.3088	1.41379	0.497686	4.53149	0.936785	1.40627	2.31651	-3.26702	-0.614759	-1.74627	5.40815	2.64957
GEICAM_10-01003_UU	Premenopausal	45.7342	2.5	17	G2	Positive	Positive	Negative	22	Positive	0.36	0.794	0.783	0.719	0.681	Luminal A	3.48	High	3.13	Low	2.3	Intermediate	5.99	Low	1.96	High	1.5463	-2.25069	-3.22104	5.24588	1.70235	-0.638388	-1.01837	1.3723	1.29112	-2.71042	2.44118	4.46128	-0.724929	-0.462388	3.2535	0.495532	-0.0755178	-0.554963	-7.94228	-7.77728	0.514174	3.57646	1.73689
GEICAM_10-01005_UU	Postmenopausal	74.1425	2.8	5	GX	Positive	Positive	Negative	14	Negative	0.459	0.896	0.714	0.811	0.84	Luminal A	5.98	High	5.02	Intermediate	6.87	High	3.64	Intermediate	6.16	High	1.5421	-0.946226	-3.1865	5.62204	2.48683	-0.336549	-0.307149	1.91137	3.32342	-1.15269	5.15959	5.15686	0.857949	0.512153	5.01614	2.97925	2.21247	7.09614	2.35696	3.75421	1.9255	5.00572	4.50785
GEICAM_10-01007_UU	Premenopausal	52.9151	2.5	2	G3	Positive	Positive	Negative	18	Positive	0.593	0.757	0.79	0.801	0.63	HER2-enriched	8.27	Intermediate	5.94	Low	6.78	Intermediate	3.19	High	7.41	Intermediate	1.71149	-0.421731	-3.95978	6.36749	2.34391	-3.62623	0.962079	0.829977	3.42971	-1.42475	2.61926	2.17333	1.68969	-0.854205	3.00842	2.62053	-0.425208	4.72472	-1.70666	2.29201	-4.20987	4.22077	4.37821
GEICAM_10-01009_UU	Premenopausal	48.7863	5.6	5	G3	Positive	Positive	Negative	1	Negative	0.379	0.817	0.765	0.757	0.669	Luminal A	8.26	Intermediate	4.66	Low	5.8	Intermediate	6.56	Low	7.49	High	0.136511	-1.72625	-5.0674	4.81536	1.32059	1.02097	-0.471526	-1.44992	3.67178	-1.60852	3.94465	2.07445	0.999176	-2.3338	3.70595	0.139005	-0.168753	1.5526	-4.7583	-0.258434	0.277136	3.82516	0.577911
GEICAM_10-01011_UU	Premenopausal	43.737	2.6	7	G2	Positive	Positive	Negative	5	Negative	0.227	0.733	0.85	0.656	0.456	Luminal B	6.82	Intermediate	4.11	Low	6.26	Intermediate	5.63	High	6.2	High	0.682975	-1.66517	1.07043	3.66637	1.83396	-0.00632721	0.703842	-2.2348	3.07886	-3.31522	3.40529	2.44055	1.69696	0.0628595	3.86337	1.28368	1.13747	-3.1301	-8.91747	-5.54594	0.0864195	3.61319	1.32355
GEICAM_10-01013_UU	Postmenopausal	47.1397	1.5	1	G1	Positive	Positive	Negative	5	Negative	0.344	0.925	0.713	0.755	0.849	Luminal A	6.84	High	5.48	Low	8.16	High	6.51	Intermediate	7.32	High	2.45785	-1.39586	0.605814	5.25783	2.59318	-3.95718	-0.877547	1.17773	1.89189	-1.2524	3.91762	4.6682	-0.511924	-1.24874	4.05737	-0.0655199	0.711988	6.07326	-0.553795	2.90638	1.93272	4.32715	4.04802
GEICAM_10-01015_UU	Postmenopausal	62.9205	1.5	1	G2	Positive	Positive	Negative	NA	NA	0.551	0.854	0.682	0.807	0.873	Normal_Like	6.74	Intermediate	6.75	Low	8.31	Intermediate	4.61	Low	8.13	Intermediate	0.0808372	-1.90625	0.261127	5.60864	0.720241	-0.595301	-0.172294	0.378386	2.2332	-0.467946	3.2816	1.62181	1.05724	-1.99027	2.76725	3.8006	0.256716	6.65664	0.963148	2.70213	-1.18049	4.21737	4.80975
GEICAM_10-01019_UU	Postmenopausal	56.8986	4.5	16	G2	Negative	Positive	Negative	1	Negative	0.504	0.772	0.798	0.798	0.667	Luminal B	3.81	Intermediate	6.65	Intermediate	2.85	Intermediate	6.67	High	2.34	High	2.25171	-1.64473	0.266195	6.69472	1.74435	1.87316	1.37459	-1.87935	1.97376	-1.66242	5.32082	1.59141	2.7503	1.55618	4.3975	3.34957	3.09759	2.95448	-2.93093	0.247706	-0.160348	5.16102	3.3935
GEICAM_10-01021_UU	Postmenopausal	63.2027	1.4	5	GX	Positive	Positive	Negative	15	Positive	0.222	0.736	0.752	0.635	0.519	Luminal B	7.85	High	5.21	Intermediate	6.18	High	8.18	Low	7.73	High	-0.852863	-4.13883	0.486206	6.50901	-1.09549	-0.0731796	0.744266	-1.59691	2.2338	-2.78439	4.60244	4.3899	-1.26242	-0.675074	2.99035	-1.08489	-1.67879	2.97619	-3.09957	-3.0004	-1.53	3.27179	2.23664
GEICAM_10-01023_UU	Postmenopausal	58.4548	3	2	G3	Positive	Positive	Negative	1	Negative	0.308	0.61	0.818	0.627	0.385	Luminal B	4.59	High	4.72	Intermediate	3.06	Low	6.73	High	4.04	Intermediate	1.64105	-0.734196	0.344561	7.18168	1.5058	0.53652	-0.245468	-1.7256	2.93356	-3.53958	4.83486	4.00576	0.626352	0.407607	4.43835	-0.0343428	2.93084	-3.97963	-3.84558	-5.54277	0.347157	3.86819	2.12638
GEICAM_10-01025_UU	Postmenopausal	54.6712	2	1	G2	Positive	Positive	Negative	1	Negative	0.124	0.747	0.743	0.612	0.479	Luminal A	4.31	High	4.73	Low	2.52	High	7.88	High	3.13	High	1.49818	-0.629915	-0.186172	5.35099	0.960113	-2.02604	0.862327	0.188296	2.73616	-2.88062	3.70187	4.45271	1.23253	1.12799	4.24932	1.12925	0.623628	-0.816662	-4.51401	-2.80091	1.69618	4.00456	1.14415
GEICAM_10-01027_UU	Premenopausal	55.6493	0.9	4	G3	Positive	Positive	Negative	1	Negative	0.256	0.713	0.746	0.685	0.511	Luminal B	8.07	Intermediate	5.68	Low	4.4	Intermediate	5.26	Intermediate	7.24	Intermediate	2.79012	-2.98668	0.318519	2.78595	1.06427	0.641555	1.13805	0.377055	1.36888	-0.821159	3.94681	2.94216	2.38083	0.0396612	3.73139	-0.370153	0.664637	1.43016	-2.38484	-2.28567	1.01266	3.93168	5.93751
GEICAM_10-01029_UU	Postmenopausal	65.4329	4.5	11	G2	Positive	Negative	Negative	1	Negative	0.253	0.752	0.8	0.757	0.541	Luminal B	8	High	5.48	Low	7.48	Low	3.75	Intermediate	8.17	High	1.19293	-3.40524	0.152505	6.86887	2.17663	-1.41434	1.77346	-0.264762	3.04415	-3.45454	4.33249	4.98764	2.23282	1.35455	4.56951	2.27956	2.22714	-1.06522	-6.0159	-3.04735	-0.394738	4.2307	3.12907
GEICAM_10-01031_UU	Postmenopausal	76.2329	3	4	G3	Positive	Positive	Negative	1	Negative	0.186	0.685	0.813	0.633	0.43	Luminal B	7.49	High	5.64	Low	6.45	Low	6.02	High	7.85	High	0.920946	-1.26671	0.35923	6.45353	1.09871	-1.02604	1.57174	-2.08085	3.27556	-3.60499	3.91114	5.84459	0.882257	-0.166862	4.57591	1.77983	1.73474	-3.16844	-7.93775	-3.68105	1.90006	4.08426	2.79286
GEICAM_10-01033_UU	Postmenopausal	69.9123	2.5	21	G3	Positive	Positive	Negative	5	Negative	0.268	0.79	0.775	0.722	0.583	Luminal A	6.2	Intermediate	3.75	Low	5.57	Intermediate	4.82	Intermediate	5.49	High	1.83084	-3.33878	0.570952	6.49323	1.5992	-1.5307	1.24905	0.517265	3.65351	-4.50371	2.97055	3.55295	-0.427696	-1.18347	2.94855	2.25532	-0.539122	0.735945	-6.39622	-1.63902	-1.36138	4.20273	1.15687
GEICAM_10-01035_UU	Postmenopausal	62.3644	3	1	G1	Positive	Negative	Negative	1	Negative	0.351	0.787	0.845	0.735	0.57	Luminal B	7.13	Intermediate	5.42	Low	6.33	Low	4.02	High	7.22	High	2.22322	0.07064	1.06216	6.00503	1.4179	0.715636	-2.58722	-1.59957	3.87756	-1.0222	4.16535	2.55361	0.475401	-1.10753	4.59603	2.489	1.74064	1.29176	-5.85758	-3.8187	0.818383	5.1703	2.23745
GEICAM_10-01037_UU	Postmenopausal	67.1671	2.5	2	G2	Positive	Positive	Negative	2	Negative	0.306	0.846	0.649	0.742	0.75	Luminal A	6.99	Intermediate	4.65	Low	3.06	High	5.26	Low	6.06	Intermediate	1.18884	-1.94472	0.53916	5.58118	0.142046	-0.279116	-1.94244	0.155979	1.27259	-2.73382	3.93967	2.12135	-2.94994	1.51672	3.78415	0.451716	0.942726	4.0745	-1.45649	0.413493	1.49316	4.06874	2.00504
GEICAM_10-01039_UU	Postmenopausal	62.326	4.5	4	GX	Positive	Positive	Negative	1	Negative	0.438	0.894	0.759	0.76	0.8	Luminal A	6.66	High	4.87	Low	7.16	High	4.77	Intermediate	6.94	High	1.62311	-1.1218	2.21203	6.3492	0.886965	-1.66385	-1.10134	0.487618	2.64728	-2.40552	3.25562	3.95041	-0.25913	-1.89475	4.0743	1.88476	1.67198	5.84192	1.13883	2.30562	-0.390569	4.3235	2.00655
GEICAM_10-01041_UU	Postmenopausal	58.5562	3	1	G3	Negative	Negative	Negative	60	Positive	0.813	0.405	0.48	0.544	0.467	Basal-like	6.96	Low	5.08	Low	6.59	Low	3.88	High	7.02	Low	1.3627	-0.210646	-0.0977242	4.31017	0.447429	0.420144	0.932618	-0.195306	1.19663	-2.60518	1.4644	-2.63113	2.82051	0.598684	-1.83859	3.39362	-1.05848	4.66118	-1.42551	1.58236	-2.99317	3.38114	8.14073
GEICAM_10-01043_UU	Postmenopausal	55.2438	2.5	2	G1	Positive	Positive	Negative	1	Negative	0.455	0.81	0.775	0.818	0.728	HER2-enriched	7.12	Intermediate	5.62	Low	7.62	Intermediate	6.24	Intermediate	7.51	Intermediate	1.73557	-1.38849	-0.781136	6.39519	0.76034	0.392033	-1.92149	-0.717634	2.19354	-1.51305	4.10485	2.37894	-0.589206	4.15789	2.99075	2.24009	1.92169	2.08183	-1.8692	-1.06151	-0.375804	5.30861	1.7808
GEICAM_10-01045_UU	Postmenopausal	52.4411	1.9	4	GX	Positive	Positive	Negative	10	Negative	0.176	0.688	0.788	0.627	0.411	Luminal B	7.18	High	7.86	Low	4.8	Intermediate	6.09	Intermediate	7.23	High	1.87427	-1.20678	0.951556	7.13944	-0.907738	-1.60788	-1.25034	-0.236292	2.59085	-3.57734	2.91012	4.99002	0.221551	-1.32221	4.37734	-0.689554	0.47861	-4.4994	-5.7547	-4.89851	1.17378	4.4811	3.32945
GEICAM_10-01047_UU	Postmenopausal	53.8849	0.6	2	G3	Positive	Positive	Negative	30	Positive	0.468	0.758	0.845	0.754	0.589	Luminal B	6.65	High	5.17	Low	6.41	Intermediate	6.13	High	6.41	Intermediate	1.50136	-0.988478	0.0395676	5.84417	-0.0581134	-1.10685	0.352981	1.12611	2.21632	-3.80737	2.29797	4.23986	0.980647	-2.08347	3.37755	1.23298	0.584614	2.76447	-2.6594	-0.797721	-0.0419534	4.64286	2.57873
GEICAM_10-01049_UU	Postmenopausal	64.4192	1	1	G2	Positive	Positive	Negative	5	Negative	0.297	0.918	0.814	0.773	0.696	Luminal A	7.55	High	4.19	Low	7.11	High	5.71	High	6.53	High	1.51433	-0.774295	1.15431	5.96626	1.2187	-0.220069	-1.00463	-1.30752	2.34999	-2.4969	4.27094	4.75174	-0.414767	0.483448	4.22475	0.749228	1.0774	3.59445	-1.53119	-0.379524	1.4629	5.3268	3.05983
GEICAM_10-01051_UU	Postmenopausal	66.3123	4	2	G3	Positive	Positive	Negative	2	Negative	0.388	0.854	0.88	0.836	0.672	Luminal B	7.28	High	4.41	Low	4.17	Intermediate	6.42	Intermediate	4.04	High	1.74692	-1.40481	0.55537	6.43081	1.81572	-0.971103	0.758787	1.21496	3.99048	-3.59055	3.97222	5.04129	0.296136	-0.935904	4.33022	-0.875291	1.73888	2.63479	-2.82441	-0.214598	1.18232	4.3502	2.22455
GEICAM_10-01053_UU	Premenopausal	45.7479	1.5	2	G1	Positive	Positive	Negative	1	Negative	0.237	0.835	0.703	0.761	0.696	Luminal A	5.28	High	5.78	Low	6.87	Intermediate	4.85	Low	5.64	High	1.48811	-1.56827	-0.0395059	6.28955	1.27429	-1.47831	-3.31058	-1.49036	1.87461	-2.63025	4.56082	4.09363	-2.09053	0.169766	4.46649	0.161113	1.22623	0.773111	-3.44318	-2.00412	0.301127	5.13338	1.29359
GEICAM_10-01055_UU	Premenopausal	50.274	5	2	G2	Negative	Negative	Negative	22	Positive	0.41	0.688	0.745	0.798	0.562	HER2-enriched	6.78	Intermediate	3.68	Intermediate	5.87	Low	4.67	Intermediate	5.14	Intermediate	0.465657	-0.410835	-0.469846	4.80293	2.61563	-0.869772	-0.505387	0.847631	1.30404	-1.41541	4.73536	2.9392	0.823587	0.406054	4.19494	-0.3504	1.60278	0.446498	-1.93516	-2.22151	-1.95336	4.19657	1.89254
GEICAM_10-01066_UU	Premenopausal	39.4767	1.5	1	G2	Positive	Positive	Negative	5	Negative	0.166	0.769	0.78	0.672	0.504	Luminal B	7.52	Intermediate	5.72	Low	6.51	High	4.64	Intermediate	7.65	High	1.07441	-1.20448	-0.2475	6.03773	1.16447	-0.139386	-0.452116	-0.880281	2.54088	-2.42946	3.8593	2.14268	-0.138603	-0.402693	4.0613	-5.21702	-0.0884706	0.818032	-7.2317	-3.31513	1.64802	4.60076	2.82442
GEICAM_10-01068_UU	Postmenopausal	65.863	1.4	9	GX	Positive	Negative	Negative	1	Negative	0.427	0.792	0.647	0.739	0.806	Normal_Like	7.48	Intermediate	5.47	Low	6.14	Intermediate	4.53	Low	7.5	Intermediate	1.95966	-1.92073	-0.405406	5.77149	1.10723	-0.513659	-2.33932	1.2519	0.639164	-1.6156	3.17148	2.9858	-1.7029	0.0576647	3.48149	1.81017	-2.11926	5.62786	1.55577	0.550755	-1.97048	4.03595	1.79616
GEICAM_10-01070_UU	Premenopausal	51.474	1.8	2	G2	Positive	Positive	Negative	1	Negative	0.387	0.907	0.806	0.798	0.731	Luminal A	4.77	High	5	Low	5.43	Intermediate	7.62	Low	4.6	High	2.36578	-2.34147	-1.46823	5.84921	0.19438	-1.76971	-1.08657	0.261274	1.84876	-3.82239	3.67092	5.08868	-0.34401	-3.24895	4.36931	0.693873	0.603831	2.77188	-1.24244	1.10983	1.70587	4.58511	1.2982
GEICAM_10-01072_UU	Premenopausal	36.8575	1.3	1	G3	Positive	Positive	Positive	10	Negative	0.25	0.58	0.753	0.699	0.354	Luminal B	6.98	Intermediate	3.91	High	8.26	Low	5.33	High	7.22	Intermediate	0.369824	-0.943349	-1.06773	5.49908	2.25411	-0.891217	3.48836	-1.41955	2.63493	-0.648366	7.9923	1.25206	0.0501625	1.79954	3.87262	1.05711	6.01689	-3.70008	-5.1085	-2.97261	-3.45754	4.5776	1.789
GEICAM_10-01074_UU	Premenopausal	52.7068	2.8	2	G3	Positive	Positive	Negative	1	Negative	0.432	0.898	0.776	0.793	0.766	Luminal A	5.23	Intermediate	3.68	Low	4.59	Intermediate	6.03	Intermediate	4.46	High	1.49724	-1.38913	-1.83714	6.72671	1.18112	-3.18873	-1.8004	-1.38989	2.35157	-1.52195	3.53637	2.01392	0.259459	-0.723684	3.50175	0.856606	0.804653	4.20508	-2.016	1.50672	1.57266	4.19609	2.98676
GEICAM_10-01076_UU	Premenopausal	44.8356	2.5	3	G2	Positive	Positive	Negative	70	Positive	0.415	0.642	0.751	0.727	0.463	Luminal B	2.63	Intermediate	4.29	Low	3.65	Intermediate	7.82	High	2.48	Intermediate	1.49639	-0.646953	-2.93716	4.60303	1.6748	0.103775	0.211949	0.155904	1.91138	-1.73356	3.12449	1.7259	0.9308	-0.905761	2.59007	1.70966	0.509357	-2.37067	-6.52822	-3.0327	-2.35988	3.74246	3.598
GEICAM_10-01082_UU	Postmenopausal	66.6658	2.5	1	G3	Negative	Negative	Negative	8	Negative	0.918	0.464	0.507	0.661	0.53	Basal-like	7.13	Low	6.77	Low	6.29	Low	4.64	High	5.82	Low	1.27523	-1.07314	-1.48353	5.00678	0.742503	0.395114	-0.678031	-0.0150583	-0.312202	-1.95345	1.75109	-3.1607	1.00722	-2.15563	-2.15508	3.86775	0.794515	0.425729	-1.93563	3.94876	-4.52917	4.34352	5.96116
GEICAM_10-01085_UU	Postmenopausal	61.8329	0.5	2	G1	Positive	Positive	Negative	1	Negative	0.383	0.886	0.793	0.825	0.755	Luminal A	6.64	Intermediate	4.42	Low	6.56	Intermediate	5.87	Low	6.06	Intermediate	1.44067	-1.88534	-0.145693	4.81368	1.82072	-3.00065	-1.87567	-0.640234	2.21448	-0.112885	3.91222	1.0496	0.228357	-3.60254	3.74933	1.39633	1.32013	2.12996	-6.02704	-1.46317	-0.860179	4.04203	1.26306
GEICAM_10-01087_UU	Premenopausal	53.1041	1.5	1	G1	Positive	Positive	Negative	1	Negative	0.339	0.821	0.643	0.728	0.772	Luminal A	5.91	High	8.03	Intermediate	5.8	Intermediate	5.5	Low	6.07	High	2.03904	-2.49749	2.57459	7.98132	2.26198	0.920206	-0.997101	1.79036	2.14297	-1.07615	4.95583	4.89565	-2.63431	0.559855	4.06023	0.958147	-0.3316	3.97856	0.209388	2.43152	0.614909	4.99046	3.92002
GEICAM_10-01100_UU	Postmenopausal	71.9671	4	6	G3	Positive	Positive	Negative	3	Negative	0.259	0.732	0.88	0.697	0.439	Luminal B	6.26	High	5.19	Low	6.42	Intermediate	3.86	High	7.15	High	1.30711	-0.850941	1.11362	5.58209	1.17499	-1.36308	-0.353595	-1.02438	2.81743	-2.9637	3.4966	4.87009	1.89659	-1.02866	5.5279	-0.101371	2.24919	0.537242	-3.27701	-2.26638	-0.194109	5.51223	1.11168
GEICAM_10-01103_UU	Premenopausal	43.8219	2	1	G3	Positive	Positive	Negative	30	Positive	0.319	0.712	0.808	0.688	0.47	Luminal B	6.61	Intermediate	4.95	Low	4.58	Intermediate	4.8	High	6.53	Intermediate	1.64195	-0.694702	0.0134384	5.93486	0.299229	-0.140515	-0.956772	-0.732062	1.5235	-1.81733	2.86381	2.45993	-0.0547444	-1.74851	3.3351	-0.601661	-0.372594	-0.866173	-4.6796	-3.08485	0.555665	3.67686	0.287778
GEICAM_10-01106_UU	Premenopausal	30.8055	1.5	1	G3	Positive	Positive	Negative	15	Positive	0.292	0.773	0.829	0.679	0.474	Luminal B	6.94	Intermediate	8.46	Low	4.21	High	6.88	High	5.29	High	1.64416	0.327571	-0.305834	6.11936	2.52647	-2.85814	-0.475693	-1.08986	2.54984	-2.24281	4.42806	2.49056	1.94354	-3.46003	4.42439	0.581677	0.874181	1.22572	-3.99322	-1.52981	0.27253	5.13593	-0.548322
GEICAM_10-01108_UU	Premenopausal	45.9726	2.5	2	G2	Positive	Positive	Negative	2	Negative	0.267	0.849	0.758	0.73	0.667	Luminal A	7.09	Intermediate	4.47	Intermediate	3.4	High	3.63	Intermediate	6.88	High	1.44931	-0.668492	1.86338	7.08845	2.26607	-1.15057	-4.01995	-1.70252	3.96745	-2.62331	5.88265	2.33084	-0.0706868	0.783215	4.63377	1.65616	2.46955	0.967217	-4.35055	-2.16008	2.85715	5.76171	4.85679
GEICAM_10-01110_UU	Premenopausal	49.4904	3.2	16	G3	Negative	Positive	Negative	70	Positive	0.884	0.455	0.484	0.667	0.498	Basal-like	3.9	Low	3.76	Intermediate	2.83	Low	6.24	High	2.66	Low	1.5256	-0.142504	0.725576	3.15492	0.105127	3.28168	1.25926	1.43695	0.195682	-1.15133	5.7725	-2.59083	1.88669	-0.503276	-3.12593	4.93493	3.42221	2.47158	-0.249849	3.38872	-4.2405	3.49252	1.68993
GEICAM_10-01116_UU	Postmenopausal	66.4493	1.8	1	G3	Positive	Positive	Negative	60	Positive	0.355	0.593	0.832	0.585	0.367	Luminal B	6.87	High	4.7	Low	6.17	Intermediate	3.77	High	6.73	High	1.65673	0.389368	-0.0125856	6.39034	1.09675	-0.480179	1.35234	0.0854886	3.46212	-4.7098	4.12258	4.17965	2.6987	-3.5742	4.77454	0.487297	2.95239	0.187183	-3.24788	-2.55211	0.633507	5.91183	2.82511
GEICAM_10-01118_UU	Postmenopausal	73.1205	11	23	G3	Negative	Positive	Negative	40	Positive	0.503	0.544	0.667	0.737	0.374	HER2-enriched	4.24	Low	4.91	Low	2.68	Low	5.17	High	4.15	Low	1.3663	-0.039295	-0.225786	3.92918	1.46407	-0.929884	0.363201	0.808572	1.67788	-1.09913	3.56087	-1.29247	1.76369	0.155683	3.24286	1.89122	0.228289	0.0605546	-0.563806	-0.652331	-4.47621	4.01878	3.06989
GEICAM_10-01121_UU	Postmenopausal	67.3151	5	9	G3	Negative	Positive	Negative	3	Negative	0.742	0.31	0.481	0.507	0.331	Basal-like	6.99	Low	5	Low	6.36	Low	5.64	High	7.72	Low	1.83154	1.01831	-0.283152	5.14029	0.833126	1.8619	-0.415118	-5.6505	-0.997746	-0.0982313	3.57249	-1.75084	3.11302	-0.922424	0.577841	4.49307	1.66328	-0.264107	-2.18259	0.182818	-2.74257	5.17895	7.97414
GEICAM_10-01126_UU	Postmenopausal	63.9014	5	4	G2	Positive	Positive	Negative	14	Negative	0.338	0.779	0.847	0.834	0.558	Luminal B	3.39	High	4.28	Intermediate	3.42	Low	7.33	Intermediate	2.22	High	-0.0765202	-1.73215	1.38114	7.5195	0.701223	-1.31994	1.35862	-2.45556	3.11939	-3.07352	4.65759	4.55823	1.24139	3.63687	5.07903	2.50592	1.9746	2.12279	-2.50814	-0.481618	-4.22661	5.04897	3.59933
GEICAM_10-01128_UU	Premenopausal	47.3726	1.9	1	G1	Positive	Positive	Negative	1	Negative	0.328	0.85	0.673	0.747	0.777	Luminal A	2	High	10	Low	4	High	5.46	Low	3.7	High	1.77875	-2.96369	0.838319	6.80717	0.403195	-3.35174	1.88657	0.791885	2.30204	-2.46426	4.43468	4.44746	3.15475	1.86708	4.67338	2.95806	2.4276	5.54825	0.517538	2.69583	1.94439	4.51058	5.00115
GEICAM_10-01131_UU	Premenopausal	49.4247	1.9	4	G3	Positive	Positive	Positive	10	Negative	0.243	0.643	0.782	0.603	0.425	Luminal B	8.35	Intermediate	6.17	Intermediate	7.42	Intermediate	6.65	High	6.65	High	1.07131	-1.9595	-0.173554	6.17488	1.42113	-0.0104354	3.58398	-4.67969	2.39137	-3.37177	4.61146	3.58018	3.6782	2.60464	4.62936	3.97976	3.76976	-2.30362	-8.80608	-4.10379	2.47217	4.34423	3.7982
GEICAM_10-01133_UU	Premenopausal	50	8	10	G2	Positive	Positive	Negative	1	Negative	0.52	0.864	0.825	0.879	0.757	HER2-enriched	5.02	Intermediate	4.07	Low	3.88	Intermediate	7.42	Intermediate	4.22	Intermediate	1.66855	-1.06533	0.495611	5.43985	0.621045	-1.77184	1.18381	-0.557087	0.926176	-2.22918	2.46107	1.4146	1.75745	1.14018	2.01853	2.52198	1.42449	2.97008	-2.50585	0.318864	-0.472443	4.16421	2.23019
GEICAM_10-01135_UU	Postmenopausal	60.6959	1.2	2	G1	Positive	Positive	Negative	NA	NA	0.316	0.845	0.808	0.779	0.663	Luminal A	8.47	Intermediate	5.45	Low	6.29	Intermediate	6.18	Intermediate	8.16	High	1.48988	-1.88969	0.657131	5.43037	1.05755	-0.923159	0.35274	-3.5966	1.35145	-3.18535	4.35972	2.97021	23.24	0.542706	3.66596	1.63838	1.37979	1.23805	-3.61465	-1.65536	0.275934	4.21879	1.94507
GEICAM_10-01137_UU	Postmenopausal	53.0548	1.8	8	G3	Positive	Positive	Negative	10	Negative	0.301	0.707	0.791	0.698	0.536	Luminal B	8.02	Intermediate	5.35	Low	6.62	Low	4.82	Intermediate	7.9	Intermediate	1.77629	-1.2381	0.702129	3.93044	1.1755	-0.151719	0.71316	-0.378869	2.04033	-4.09708	3.49082	2.73488	2.01628	3.97717	3.59846	2.27217	1.29315	-3.06394	-6.43196	-4.54391	-0.207229	4.16289	2.23304
GEICAM_10-01139_UU	Premenopausal	53.9479	7	2	GX	Positive	Positive	Negative	8	Negative	0.472	0.863	0.656	0.78	0.829	Luminal A	6.95	Intermediate	5.6	Low	7.9	Intermediate	6.51	Intermediate	8.47	High	1.82667	-0.674017	-0.560275	4.55333	2.22574	-0.614629	-1.9764	1.13086	1.15816	-1.43124	3.74208	2.18755	-0.966039	-0.59688	3.86698	2.99605	0.520399	6.63452	1.99599	3.89023	0.16137	4.42732	4.65201
GEICAM_10-01142_UU	Premenopausal	44.8466	6	2	G1	Positive	Positive	Negative	12	Negative	0.454	0.853	0.684	0.785	0.848	Luminal A	3.02	Intermediate	3.39	Low	3.11	Intermediate	7.46	Low	1.69	High	0.676085	-1.66042	2.22856	5.98827	2.66204	-1.10302	0.384991	1.19728	2.72122	-1.12522	3.97734	2.70064	-1.23223	-3.28023	3.66461	1.9609	1.57542	6.63781	2.23723	3.32323	0.263816	4.72858	4.54577
GEICAM_10-01144_UU	Premenopausal	36.2767	2.3	9	G3	Positive	Positive	Negative	27	Positive	0.243	0.745	0.843	0.703	0.454	Luminal B	7.53	Intermediate	5.42	Intermediate	6.25	High	3.81	High	7.36	High	1.08274	-0.261593	1.30782	5.88301	3.20327	-0.938609	0.246073	-0.885389	2.60113	-3.1304	4.59607	2.95346	1.89639	-0.146767	3.84894	0.483983	1.5283	-1.37064	-4.12734	-3.26438	-1.6093	4.92094	0.933061
GEICAM_10-01146_UU	Premenopausal	52.9836	4	5	G2	Positive	Positive	Positive	13	Negative	0.417	0.811	0.856	0.804	0.652	Luminal B	7.72	Intermediate	5.06	High	6.79	Low	5.32	High	8.22	High	1.51992	0.119588	2.32622	5.96592	1.57825	-1.4692	3.87915	-1.68383	3.02659	-1.00733	7.14768	3.05541	1.01614	0.792224	4.22403	1.10077	3.66888	1.25539	-2.17677	1.24316	0.0112421	4.96194	4.0278
GEICAM_10-01148_UU	Premenopausal	37.4247	4.6	7	G2	Negative	Positive	Negative	15	Positive	0.472	0.814	0.846	0.767	0.638	Luminal B	6.97	Intermediate	7.52	Low	5.41	Intermediate	5.2	High	6.29	Intermediate	1.30746	0.262539	0.765238	5.00107	2.20865	-0.0991199	-1.13859	-1.47104	2.9092	-1.98124	4.0792	2.16969	0.232101	0.440386	3.14403	1.04731	-0.180728	4.32684	-1.62228	1.62312	-1.59526	4.59347	1.79593
GEICAM_10-01152_UU	Postmenopausal	54.6521	3	1	G3	Negative	Positive	Negative	9	Negative	0.321	0.781	0.832	0.726	0.549	Luminal B	6.55	Intermediate	5.48	Low	6.3	Intermediate	5.45	High	6.97	Intermediate	1.52399	-1.21306	0.860467	6.20353	0.879925	-1.54705	-0.499229	1.08466	1.98396	-2.77629	2.96306	3.67822	0.25867	-2.50815	3.54774	0.828344	0.243947	0.025012	-4.05902	-2.8629	-0.443629	4.25807	1.68626
GEICAM_10-01154_UU	Postmenopausal	54.6137	3	5	GX	Negative	Negative	Negative	24	Positive	0.748	0.519	0.567	0.571	0.576	Basal-like	5.83	Intermediate	5.16	Low	7.82	Low	2.77	High	6.44	Low	1.19083	-1.82913	0.2888	5.01026	1.52808	2.71462	-0.057112	0.0779303	0.691285	-1.48688	3.20861	3.22824	1.74429	-1.3758	-2.90148	4.25495	1.17903	2.29382	0.15546	2.2612	-0.302779	4.52123	5.84402
GEICAM_10-01156_UU	Postmenopausal	56.4959	4.5	8	G3	Positive	Positive	Negative	1	Negative	0.625	0.839	0.725	0.889	0.81	HER2-enriched	6.38	Intermediate	5.46	Intermediate	5.38	Intermediate	5.51	Intermediate	5.38	Intermediate	0.736244	-1.066	0.0250216	5.67502	1.49042	-0.520528	0.895164	0.564984	1.70942	-1.39331	4.78077	-0.127863	0.0753035	-1.32556	2.9029	2.14994	1.85272	6.74963	1.20043	3.64763	-4.35423	4.32005	4.0759
GEICAM_10-01158_UU	Postmenopausal	57.7534	3.5	5	G3	Positive	Positive	Negative	21	Positive	0.582	0.751	0.816	0.772	0.655	Luminal B	6.13	Intermediate	4.84	Low	2.6	Intermediate	3.39	Intermediate	4.42	Low	0.686555	-1.21929	-1.65264	3.93577	1.52143	-1.42806	-1.17848	0.483911	2.0037	-2.01794	2.37712	2.39366	0.77894	-2.02549	2.25314	2.07387	-0.646243	3.57341	-1.26638	-1.59175	-3.06225	4.19716	2.70999
GEICAM_10-01160_UU	Premenopausal	48.2274	1.8	2	G2	Positive	Positive	Negative	16	Positive	0.396	0.931	0.845	0.885	0.776	Luminal A	6.63	Intermediate	5.34	Intermediate	1.37	Intermediate	6.3	Intermediate	6.48	High	2.05292	-1.08751	2.21756	6.4763	0.839503	-0.952403	-0.753088	-0.84889	2.53696	-1.32447	4.70125	3.63437	0.070026	-0.00837139	3.90282	1.60918	1.68692	4.40182	-2.4835	0.96834	-0.151785	4.26382	3.69203
GEICAM_10-01162_UU	Premenopausal	44.9041	4	1	G3	Positive	Positive	Negative	16	Positive	0.286	0.779	0.827	0.749	0.543	Luminal B	7.27	Intermediate	6.24	Low	3.52	Intermediate	7.15	Intermediate	7.58	High	2.38408	-1.35529	1.43708	4.70576	2.11442	-1.47921	-0.547926	1.69319	4.22238	-3.28937	4.4176	3.55997	0.211475	-2.07521	4.20567	1.28228	1.16273	-0.542428	-7.55087	-6.06111	-1.05093	5.1628	1.57995
GEICAM_10-01164_UU	Premenopausal	35.0055	8	11	G3	Negative	Negative	Negative	32	Positive	0.837	0.572	0.567	0.745	0.604	Basal-like	3.86	Low	4.66	Low	3.52	Intermediate	6.41	High	2.93	Low	2.30208	0.931844	0.654274	5.36457	0.693258	1.44195	-0.562028	2.72224	1.59601	-1.68019	3.88631	-0.992027	2.9967	0.485169	1.41137	4.80946	1.41317	4.99628	0.274573	2.47801	-3.35496	4.55525	6.8774
GEICAM_10-01166_UU	Postmenopausal	53.7836	2.5	2	G3	Positive	Positive	Negative	23	Positive	0.328	0.828	0.658	0.705	0.686	Luminal A	6.5	Intermediate	5.47	Low	5.42	High	6.41	High	7.26	High	2.02123	0.0597187	1.12881	5.97921	0.926458	-1.70854	-1.57862	2.02469	1.96713	-1.92346	2.64494	2.72059	1.65674	-1.19353	3.39526	1.32359	-0.0379688	4.68873	-0.0532919	1.58241	0.0477695	3.93911	3.25568
GEICAM_10-01168_UU	Postmenopausal	68.3781	3	8	G3	Negative	Negative	Negative	55	Positive	0.687	0.755	0.724	0.855	0.728	HER2-enriched	6.22	Intermediate	4.64	Low	7.09	Low	3.8	High	6.14	Low	2.11241	-0.262122	0.795792	5.10909	1.61958	0.716137	-1.47332	-0.118176	2.42471	-0.634752	2.38261	-0.207896	-0.0581913	-2.75671	0.918838	1.49954	-0.129369	5.64663	-0.705267	4.45956	-3.98514	4.6016	4.1355
GEICAM_10-01170_UU	Postmenopausal	60.3151	3.5	15	G3	Negative	Negative	Negative	70	Positive	0.846	0.379	0.377	0.576	0.471	Basal-like	7.07	Low	4.55	Low	8.03	Low	4.39	High	7.57	Low	1.7549	1.34971	0.306247	2.54597	0.818497	2.28375	-0.290857	1.28323	0.249316	0.890585	3.06979	-4.57951	1.0389	-0.554224	-2.32247	4.52337	0.44274	3.82874	-0.225883	4.05719	-3.49681	4.00314	3.62591
GEICAM_10-01172_UU	Premenopausal	41.4521	1.5	10	G2	Positive	Positive	Positive	18	Positive	0.593	0.816	0.667	0.862	0.849	HER2-enriched	6.6	Intermediate	5.46	Intermediate	7.13	Intermediate	5.71	Intermediate	6.76	Intermediate	1.40416	-1.36209	0.756122	5.1077	1.22778	-0.854224	-0.345595	2.39586	1.88019	-1.0293	5.90297	2.98557	-0.416859	-2.04567	3.12178	2.27208	3.59819	6.91028	1.46527	4.06577	-1.93352	3.83876	6.29607
GEICAM_10-01174_UU	Premenopausal	47.9479	4	6	G3	Positive	Positive	Negative	30	Positive	0.646	0.816	0.705	0.791	0.847	Normal_Like	7.55	Intermediate	5.09	Low	8.61	Intermediate	5.56	High	8.19	Intermediate	1.69939	-0.680654	0.585978	6.16534	1.3984	-0.807146	0.416349	1.25142	-1.35122	-0.828517	3.22633	2.1476	1.56097	0.182893	2.69789	2.5875	0.94012	7.05999	1.17147	3.34211	0.769473	5.32953	6.05805
GEICAM_10-01176_UU	Premenopausal	38.3863	3.5	1	G3	Negative	Negative	Positive	1	Negative	0.512	0.831	0.705	0.9	0.811	HER2-enriched	6.58	Intermediate	4.38	High	7.05	Intermediate	3.09	High	6.22	Intermediate	2.11526	-1.46381	0.61236	5.28487	1.46664	-0.0134554	-1.27543	0.34255	2.53647	-0.220355	7.3399	0.927354	0.16275	2.48031	2.97318	1.85437	4.02575	6.02422	0.0906126	3.75041	-0.670708	4.72876	5.12891
GEICAM_10-01178_UU	Premenopausal	43.4466	3	2	G1	Positive	Positive	Negative	2	Negative	0.353	0.936	0.79	0.835	0.792	Luminal A	3.76	Intermediate	4.59	Low	6.7	Intermediate	2.98	Low	5.12	High	1.18813	-1.52213	0.353455	5.5925	0.958411	-2.12434	-1.68368	-0.642745	2.04914	-1.81301	4.10115	1.51228	-0.271505	-0.279674	4.2353	0.913244	0.78431	2.67562	-3.03487	0.413312	1.27259	4.21236	1.99527
GEICAM_10-01180_UU	Premenopausal	34.1233	1.5	14	G3	Positive	Positive	Negative	1	Negative	0.528	0.891	0.921	0.866	0.734	Luminal B	6.72	Intermediate	5.19	Low	6.99	Low	4.18	Intermediate	7.48	Intermediate	1.09694	-1.84144	0.855978	5.48393	1.17459	-0.788061	-0.45259	-1.74306	2.64585	-2.76394	3.83222	2.1005	-0.488514	-1.19028	3.79655	0.779403	0.770424	2.6267	-1.10821	0.788557	-0.838093	5.02951	2.9761
GEICAM_10-01182_UU	Postmenopausal	66.4521	4.5	1	G3	Positive	Positive	Positive	10	Negative	0.177	0.509	0.743	0.622	0.239	Luminal B	4.23	Intermediate	6.09	High	6.7	Low	7.46	High	7.1	Low	1.19281	-0.302676	0.10716	2.3864	0.781664	0.297076	0.407775	-1.79201	2.75108	-0.732992	7.83385	2.65843	2.15649	3.23558	3.57698	-0.506588	5.13815	-2.04766	-8.65938	-5.13566	-1.50893	4.05477	1.50189
GEICAM_10-01184_UU	Postmenopausal	51.7151	0.09	3	G2	Positive	Positive	Negative	NA	NA	0.371	0.805	0.824	0.833	0.633	HER2-enriched	4.54	Intermediate	4.52	Low	1.17	Low	6.82	Low	2.58	High	1.29003	-1.62167	3.12407	7.02158	2.19951	-1.96904	-1.23548	-0.907608	3.5084	-1.86929	3.27953	2.91042	-0.963004	-2.79049	3.13067	2.26112	-0.180073	0.25052	-6.77832	-2.13876	-2.95666	5.39477	2.15703
GEICAM_10-01186_UU	Postmenopausal	65.7205	1.8	1	G3	Negative	Negative	Negative	5	Negative	0.724	0.472	0.449	0.573	0.501	Basal-like	6.69	Low	3.39	Low	4.58	Low	6.71	High	6.12	Low	1.15146	-0.134849	1.36814	4.18894	-0.113061	-2.10335	0.185312	-2.18718	1.44816	-1.49718	2.46601	-2.45074	1.61807	-2.03484	-2.29057	5.61187	-1.08644	3.32842	3.88777	6.37986	-3.96949	3.37079	3.45806
GEICAM_10-01188_UU	Postmenopausal	54.5781	0.3	1	G2	Positive	Positive	Negative	1	Negative	0.51	0.903	0.714	0.818	0.891	Luminal A	4.73	Intermediate	4.1	Low	3.5	Intermediate	5.6	Low	3.37	High	1.31268	-1.84015	1.43299	5.10294	0.669574	-1.06098	-1.53988	0.706387	1.52762	-1.3104	3.53892	2.53756	-0.845632	-1.04743	3.26843	1.56007	-0.0930717	5.53109	0.612828	3.73889	-0.984113	3.73077	4.14264
GEICAM_10-01190_UU	Postmenopausal	61.5014	4	1	G3	Negative	Negative	Negative	20	Positive	0.577	0.76	0.786	0.889	0.668	HER2-enriched	6.54	Low	4.6	Low	5.94	Low	5.95	Intermediate	6.31	Low	1.3153	-1.96371	0.411806	4.91046	1.06412	-0.0303841	0.0377263	-1.90741	0.729032	-3.30714	3.77678	-1.87023	1.23676	0.758388	2.93263	1.26396	0.749476	2.45267	-2.23867	0.86307	-5.97378	4.05491	3.59516
GEICAM_10-01192_UU	Postmenopausal	66.8329	1.5	2	G2	Positive	Positive	Negative	7	Negative	0.388	0.855	0.838	0.864	0.667	HER2-enriched	6.93	Intermediate	4.2	Low	7.08	Intermediate	5.8	High	6.73	High	1.35182	-0.50677	2.0774	5.98262	1.71427	-0.261667	-0.727067	-0.262706	4.01058	-1.68973	3.89068	2.73714	0.315972	1.6996	4.22719	1.49901	0.13378	3.16073	-3.69521	0.0449365	-1.73419	4.83569	3.71103
GEICAM_10-01197_UU	Postmenopausal	51.9151	4.5	6	G3	Negative	Negative	Negative	70	Positive	0.88	0.356	0.431	0.549	0.42	Basal-like	3.92	Low	7.19	Low	3.01	Low	5.43	High	3.47	Low	1.66082	1.01814	1.4504	7.25396	-0.451578	1.94299	1.37079	-0.105218	-1.18631	-1.95343	3.06666	-3.30229	2.56145	-0.279028	-3.48273	4.52307	1.45771	4.00711	0.353164	2.50639	-4.52273	4.57463	5.66175
GEICAM_10-01199_UU	Postmenopausal	53.874	1.8	9	G3	Negative	Negative	Positive	10	Negative	0.53	0.563	0.492	0.751	0.61	HER2-enriched	7.6	Low	5.04	High	5.52	Low	3.35	High	6.68	Low	0.856456	-0.443668	0.230721	2.79639	2.24864	-0.457215	0.240944	0.561025	1.75844	1.60198	10.0535	-5.64005	-1.32209	-1.09924	3.64429	3.91326	2.71128	0.701534	3.30389	3.22579	-3.90369	4.16137	2.93636
GEICAM_10-01201_UU	Postmenopausal	56.3726	4	7	G3	Positive	Positive	Negative	5	Negative	0.253	0.638	0.76	0.593	0.39	Luminal B	5.72	High	5.19	Intermediate	7.52	High	5.4	High	7.44	Intermediate	1.25632	-0.903244	0.455378	5.56199	2.26141	-3.5117	1.38376	-3.67766	-6.48497	-2.18978	5.22579	5.02804	0.962816	-4.10913	4.39529	0.742115	1.31861	-1.71829	-3.59599	-1.75394	-1.0392	5.87325	2.16689
GEICAM_10-01203_UU	Premenopausal	52.063	2	1	GX	Negative	Negative	Negative	1	Negative	0.715	0.484	0.569	0.614	0.429	Basal-like	7.26	Low	5.86	Low	7.27	Low	4.64	High	7.68	Low	-0.233205	0.393866	0.151979	5.98008	1.57736	1.27716	2.75141	-0.166261	2.0309	-1.81289	2.82064	-0.571813	3.81625	1.66448	-1.29683	4.31251	0.883305	2.40809	0.244855	2.26693	-1.90124	4.81049	6.0107
GEICAM_10-01205_UU	Postmenopausal	59.8904	2.7	1	G2	Positive	Positive	Negative	1	Negative	0.357	0.801	0.914	0.757	0.547	Luminal B	6.82	High	5.97	Low	6.39	Intermediate	5.17	High	6.83	High	2.29462	-0.631508	0.379915	6.51048	2.31067	-0.194673	-0.0293232	-1.37915	2.93336	-2.01575	4.39305	5.23213	1.23132	-2.32081	4.43956	0.724856	1.39407	-0.257299	-4.27561	-3.24826	0.038232	5.27378	1.63532
GEICAM_10-01207_UU	Postmenopausal	56.6411	2	2	G2	Positive	Positive	Negative	1	Negative	0.304	0.837	0.897	0.723	0.602	Luminal B	6.4	High	5.53	Low	6.84	Intermediate	6.17	Intermediate	7.16	High	0.955068	-2.19255	1.32734	6.25236	3.12281	-1.16184	0.796308	-2.80547	3.15131	-2.02014	4.28648	4.4803	0.897853	-1.19348	4.56935	0.0656791	0.795373	0.778582	-3.41558	-0.928846	-0.273117	4.64432	1.12082
GEICAM_10-01211_UU	Premenopausal	49.4575	2.5	3	G2	Positive	Positive	Negative	5	Negative	0.535	0.926	0.812	0.827	0.847	Luminal A	4.04	Intermediate	4.53	Low	2.81	High	6.45	High	1.81	High	1.20698	-0.201594	1.40141	6.55087	2.0525	-1.73667	0.719766	1.43011	3.93332	-1.55474	4.5651	2.68205	1.91661	-0.60749	5.2727	1.59422	1.71	6.4544	0.520058	3.19905	1.04964	5.33056	5.77229
GEICAM_10-01213_UU	Premenopausal	44.463	2	2	G3	Negative	Negative	Negative	1	Negative	0.766	0.213	0.262	0.407	0.264	Basal-like	3.41	Low	8.28	Low	3.97	Low	5.3	High	4.66	Low	1.87184	0.755291	0.187424	1.15792	0.368146	2.49086	0.810735	2.49347	-0.767317	-1.98558	2.04887	-3.93242	1.60767	-0.362794	-3.55158	2.57966	-1.60947	0.827141	-5.66642	4.47861	-2.33379	3.29448	1.71477
GEICAM_10-01215_UU	Premenopausal	33.1205	2.5	4	G2	Negative	Positive	Negative	5	Negative	0.438	0.883	0.707	0.814	0.838	Luminal A	4.88	Intermediate	3.99	Low	6.14	Intermediate	1.17	Low	4.13	High	1.74964	-1.10575	1.80418	6.2568	0.525049	-2.5966	-1.93207	1.5708	2.79239	-2.10387	4.36727	3.64299	-0.3562	-2.0904	4.44363	1.41622	1.31366	5.8053	1.86222	3.28517	1.03636	4.47966	4.87033
GEICAM_10-07402_UU	Premenopausal	52.1562	1.2	2	G2	Positive	Positive	Negative	1	Negative	0.458	0.886	0.676	0.813	0.863	Luminal A	6.47	Intermediate	4.6	Low	5.66	Intermediate	2.54	Low	6.19	Intermediate	0.955824	-2.14152	1.62339	6.19885	-0.19844	-5.65188	-3.08289	0.948665	2.05259	-2.08343	3.42818	1.87439	-1.38743	0.384924	1.14203	1.5987	-0.338434	6.24495	0.0281622	3.24179	0.425331	5.17831	4.98947
GEICAM_10-07403_UU	Postmenopausal	52.6904	3	3	G3	Negative	Negative	Negative	3	Negative	0.664	0.61	0.608	0.786	0.565	HER2-enriched	3.66	Low	3.88	Low	3.34	Low	6.49	High	3.7	Low	1.38238	-0.165817	0.512946	4.32584	1.1914	0.455148	-0.236945	2.1199	0.463194	-1.46815	2.61103	-2.85126	1.41692	-0.890946	1.24847	0.335002	-1.23094	3.15529	-2.4426	3.81676	-2.01736	3.82588	1.42998
GEICAM_10-07404_UU	Postmenopausal	55.6027	2.8	1	G2	Positive	Positive	Negative	NA	NA	0.544	0.831	0.805	0.824	0.769	Luminal A	6.05	Intermediate	4.26	Low	5.13	Intermediate	3.1	Low	5.58	Intermediate	0.560167	-2.79599	1.1396	5.79745	0.774125	-0.406168	-2.54437	-1.50567	0.780845	-1.40067	3.03778	1.15776	-0.0623053	-3.63494	1.70349	1.97123	-0.482527	-1.0121	-4.5277	-1.56758	-1.84558	5.34152	1.60628
GEICAM_10-07405_UU	Postmenopausal	63.2055	3	1	G2	Positive	Positive	Negative	1	Negative	0.442	0.806	0.817	0.837	0.69	HER2-enriched	6.64	Intermediate	7.88	High	4.89	Low	4.35	Intermediate	6.08	Intermediate	1.3027	-1.49176	2.16767	4.51506	1.36775	-1.11045	0.994538	-1.23717	2.1162	-1.58715	7.17688	2.16047	-0.332823	1.41896	3.43623	0.154047	2.84609	3.98043	-3.92066	1.1928	-4.13807	4.63507	3.08846
GEICAM_10-07423_UU	Premenopausal	43.0411	2	6	G3	Positive	Positive	Negative	48	Positive	0.369	0.788	0.847	0.806	0.541	Luminal B	6.25	Intermediate	6.92	Intermediate	7.51	High	6	High	5.86	Intermediate	0.776127	-0.308758	1.16911	4.32532	1.59354	-1.51193	0.606444	-0.170107	0.758573	-3.37926	6.07997	1.4974	2.43483	-0.466051	2.66707	0.0226915	2.56284	3.59797	-1.42773	-0.520025	-2.40991	4.18305	1.99456
GEICAM_10-07424_UU	Premenopausal	43.9781	3.5	5	G3	Positive	Positive	Negative	25	Positive	0.484	0.715	0.731	0.724	0.571	Luminal B	6.29	Intermediate	5.24	Low	7.62	High	6.4	High	5.78	Intermediate	2.48704	-0.478294	-0.40989	4.63059	1.44126	0.076577	2.55464	0.00194151	1.0764	-4.68707	4.15375	1.57425	4.37714	3.14248	2.31343	2.52291	2.21454	4.41949	-1.31305	0.441849	-1.63608	4.34997	3.81502
GEICAM_10-07425_UU	Postmenopausal	69.9315	2.5	3	G3	Positive	Negative	Positive	43	Positive	0.468	0.697	0.766	0.851	0.536	HER2-enriched	5.42	Intermediate	6.46	Intermediate	4.35	Low	5.86	High	4.7	Low	0.456112	-0.477286	0.227079	4.00531	0.849185	0.354915	1.78002	-1.15799	0.861381	-3.10452	5.55406	0.102002	1.52021	1.66667	2.60506	-1.07551	2.01707	4.32944	-1.51149	1.27254	-3.6666	4.4276	2.25811
GEICAM_10-07426_UU	Postmenopausal	71.0192	1.8	6	GX	Positive	Negative	Negative	3	Negative	0.376	0.845	0.908	0.843	0.616	Luminal B	6.73	Intermediate	4.98	Low	3.7	Low	3.42	Low	5.98	Intermediate	1.80444	-2.21898	1.08891	8.03183	-0.0194874	-4.16219	-1.67532	-2.78046	1.32074	-5.00039	3.86744	2.30761	-0.304301	-0.649117	2.96832	-2.31576	0.138834	1.48545	-3.54421	-2.53321	-2.66715	4.81261	0.879646
GEICAM_10-07427_UU	Postmenopausal	65.2384	1.5	6	G2	Positive	Positive	Negative	NA	NA	0.352	0.84	0.802	0.813	0.67	Luminal A	8.55	High	6.36	Intermediate	7.05	Intermediate	5.34	High	8.01	High	3.13917	-0.58977	1.38999	5.94743	2.84107	-0.54308	2.59412	0.186381	1.54484	-4.15584	5.43878	5.36286	1.69551	2.04678	4.28348	0.989219	1.29466	3.90201	-2.18322	0.0508397	-1.10632	6.77139	1.99433
GEICAM_10-07428_UU	Premenopausal	47.263	1.2	1	G1	Positive	Positive	Negative	6	Negative	0.321	0.897	0.702	0.795	0.781	Luminal A	6.49	Intermediate	5.23	Low	7.76	High	2.11	Low	6.82	High	1.73255	-3.14571	1.1323	7.17908	0.266926	-1.99585	-0.491092	-1.82626	1.57255	-2.75088	4.14679	1.90475	0.0637912	-1.38859	2.81177	0.0237577	0.384187	3.67274	-2.16234	0.760656	-0.651602	4.51656	2.32925
GEICAM_10-07429_UU	Postmenopausal	64.3781	1.2	1	G1	Positive	Positive	Negative	12	Negative	0.351	0.907	0.788	0.777	0.774	Luminal A	8.52	High	5.21	Low	6.41	Intermediate	3.77	Low	7.82	High	1.29923	-2.41356	1.59289	6.69584	1.16752	-4.65369	0.728006	-2.02846	2.4342	-2.57977	4.12652	5.32094	0.920514	-2.4227	2.95209	1.04447	0.267091	5.26948	-1.58883	2.1004	0.0880951	5.82157	3.75445
GEICAM_10-07445_UU	Postmenopausal	56.0603	3.5	1	G3	Positive	Negative	Negative	NA	NA	0.481	0.718	0.787	0.769	0.599	Luminal B	6.07	Intermediate	4.21	Low	4.74	Low	5.71	High	5.49	Intermediate	1.27568	-1.85743	0.699839	6.1394	0.566472	-1.12285	3.31383	-1.45085	2.95114	-3.16641	2.97806	1.20092	3.76916	1.66129	0.638804	2.48457	1.46773	3.84465	-2.89489	0.515549	-2.85243	5.4062	4.13606
GEICAM_10-07446_UU	Postmenopausal	44.3096	1.5	2	G1	Positive	Positive	Negative	NA	NA	0.457	0.727	0.499	0.701	0.845	Normal_Like	5.37	Intermediate	4.57	Low	6.08	Intermediate	2.65	Low	5.44	Intermediate	1.39721	-2.86804	1.10438	6.09684	-0.0391415	-2.36691	1.53953	1.33981	1.82024	-1.01272	3.3998	0.0139935	1.73351	-0.907588	0.861894	2.07426	0.777541	7.63611	1.77885	4.28232	-1.36035	4.96124	5.96829
GEICAM_10-07447_UU	Premenopausal	50.5452	4.6	1	G2	Positive	Positive	Negative	2	Negative	0.592	0.843	0.902	0.847	0.694	Luminal B	6.87	Intermediate	4.42	Low	5.11	Intermediate	5.57	High	6.44	Intermediate	1.47507	-0.82339	1.57864	6.02288	1.69094	-0.802754	0.305876	-1.26241	3.4921	-2.09008	3.22257	2.54178	0.734744	-0.952572	1.94473	0.437004	-0.942517	4.57231	-3.92119	0.533961	-2.59399	7.17459	4.29791
GEICAM_10-07448_UU	Postmenopausal	56.3315	1.4	8	G2	Positive	Positive	Negative	8	Negative	0.427	0.69	0.531	0.678	0.754	Normal_Like	5.76	Intermediate	3.85	Low	4.5	Low	2.09	Low	4.06	Low	0.688961	-2.61661	1.12404	5.76347	-0.121035	-1.92451	-0.975146	-1.7709	2.06596	-0.89563	2.57068	0.676533	-1.45327	2.00382	-1.44979	0.179481	-4.06613	6.32096	-0.771784	3.1516	-2.75175	4.8021	3.95382
GEICAM_10-07449_UU	Postmenopausal	61.0849	1.3	1	G2	Positive	Positive	Negative	17	Positive	0.442	0.772	0.524	0.733	0.887	Normal_Like	6.12	Intermediate	3.95	Low	5.68	Intermediate	1.2	Low	4.86	Low	1.17852	-3.68363	-0.774975	6.33528	0.324172	-1.49084	-2.63193	-0.338646	0.34092	-1.24627	2.687	1.28171	-5.1987	-0.0549141	0.00191793	1.55459	0.753068	7.4354	0.178455	3.31475	-1.61333	4.12459	4.68879
GEICAM_10-07450_UU	Postmenopausal	45.3644	1.2	2	G2	Positive	Positive	Positive	17	Positive	0.402	0.734	0.904	0.792	0.511	Luminal B	6.45	Intermediate	6.1	Intermediate	4.26	Low	5.81	High	5.68	Intermediate	0.882726	-1.47401	0.224646	5.87996	0.862912	-1.864	0.90437	-0.546318	1.47513	-4.21347	5.14129	1.83123	2.00783	-0.549662	2.18165	0.346511	1.91838	-0.874972	-5.73098	-5.63906	-2.90794	5.7771	2.04965
GEICAM_10-07451_UU	Postmenopausal	60.4356	3.1	2	G2	Positive	Positive	Negative	1	Negative	0.346	0.783	0.816	0.806	0.577	Luminal B	7.22	Intermediate	5.64	Intermediate	5.18	Intermediate	4.43	Intermediate	5.91	Intermediate	1.33563	-2.22505	1.04595	4.98084	2.1908	-0.854198	1.14534	0.656325	0.712794	-4.52678	4.61819	3.13551	2.08093	0.722086	2.58316	1.52603	1.5723	1.4669	-4.00373	-2.09738	-0.543371	4.47691	1.60015
GEICAM_10-07452_UU	Premenopausal	45.0384	1.3	3	G1	Positive	Positive	Negative	3	Negative	0.338	0.878	0.703	0.779	0.781	Luminal A	6.68	Intermediate	4.71	Low	6.81	Intermediate	2.89	Low	7.08	High	0.910844	-2.0426	1.13464	6.57654	0.881295	-3.88533	0.0313402	-1.44022	0.967954	-2.13878	3.55696	2.22751	1.96694	-0.518825	2.4196	1.18324	0.942653	5.24592	-2.49625	1.28994	0.250513	4.82494	3.80229
GEICAM_10-07453_UU	Postmenopausal	49.9808	5	2	GX	Positive	Positive	Negative	7	Negative	0.398	0.879	0.714	0.834	0.791	Luminal A	5.72	Intermediate	4.42	Low	6.55	Intermediate	2.71	Low	5.96	Intermediate	0.770015	-1.83388	0.938625	6.02015	0.758707	-4.29267	-2.67392	-0.982286	1.2089	-1.94509	3.22856	0.604418	-1.22695	-1.48228	1.44953	0.931483	-0.309429	4.48411	-2.90027	0.372863	-2.86972	4.45308	2.55135
GEICAM_10-07454_UU	Premenopausal	50.7836	1.7	2	G3	Negative	Positive	Negative	35	Positive	0.821	0.544	0.499	0.693	0.61	Basal-like	3.51	Low	5.09	Low	3.47	Low	6.03	High	2.49	Low	1.81647	-0.222009	-0.206948	5.10353	-0.302291	1.7039	1.45158	1.23736	0.113573	-2.08792	3.98436	-3.09547	3.50304	0.67418	-4.79658	3.65447	1.44897	4.19304	0.866072	3.6163	-4.60508	4.05218	6.05581
GEICAM_10-07455_UU	Postmenopausal	71.8055	1.6	1	G1	Positive	Negative	Negative	4	Negative	0.359	0.817	0.859	0.765	0.625	Luminal B	8.17	High	5.78	Intermediate	4.34	Low	5.23	Intermediate	7.57	High	0.606134	-2.15162	1.71165	7.41946	1.37288	-1.983	1.74859	-2.17757	3.09519	-2.94064	4.77135	4.72543	2.41231	0.257992	2.84745	1.10904	1.51112	3.9729	-4.01924	-1.07359	0.756568	5.44302	3.7945
GEICAM_10-07458_UU	Premenopausal	49.2575	2	1	G2	Positive	Positive	Negative	15	Positive	0.409	0.814	0.612	0.752	0.857	Normal_Like	6.7	Intermediate	5.17	Low	6.51	Intermediate	3.29	Low	6.42	Intermediate	1.47201	-3.31907	1.06664	6.10737	0.12645	-3.43145	1.63458	0.851909	2.17039	-1.53658	4.08187	2.25169	2.31689	0.056306	1.92509	1.7053	0.992025	5.87463	-0.2194	3.93964	-0.590494	4.68504	7.10201
GEICAM_10-07459_UU	Postmenopausal	59.6301	1.5	8	G2	Negative	Negative	Positive	24	Positive	0.215	0.454	0.673	0.634	0.174	Luminal B	3.87	Low	8.51	High	3.92	Low	6.35	High	4.34	Low	0.0812503	-0.0749253	1.37475	4.01603	1.63078	-3.06147	1.29519	-0.213808	2.36976	-2.02503	7.88537	-2.50471	2.07703	0.732507	2.32694	-1.23129	3.38498	-2.58954	-5.86512	-3.94268	-4.52499	4.27962	0.737862
GEICAM_10-07460_UU	Postmenopausal	66.2986	2.2	2	G1	Positive	Positive	Negative	8	Negative	0.309	0.883	0.696	0.771	0.76	Luminal A	8.21	High	5.63	Intermediate	7.59	High	3.01	Low	7.94	High	1.20159	-2.81833	1.52285	6.98158	0.686965	-4.02515	0.33698	-0.448937	2.37912	-2.51195	4.6096	4.80092	1.2871	-2.30975	3.16574	0.772999	0.805203	5.12924	-1.51139	1.93924	0.608058	5.00832	3.98961
GEICAM_10-07462_UU	Premenopausal	36.7534	3.5	2	G2	Positive	Positive	Positive	5	Negative	0.403	0.797	0.896	0.811	0.598	Luminal B	6.59	Intermediate	7.79	High	6.38	Intermediate	6.06	High	6.79	High	0.218929	-0.970216	1.06529	6.04914	1.7849	-1.72805	1.8681	-1.55391	2.26968	-2.27422	7.06359	2.06785	1.92938	-0.348523	2.93015	0.245844	4.18612	3.3576	-2.04771	-1.96456	-0.670546	6.22458	3.08626
GEICAM_10-07463_UU	Premenopausal	36.6521	2.8	2	G2	Positive	Positive	Negative	NA	NA	0.382	0.839	0.66	0.714	0.802	Luminal A	7.06	Intermediate	5.69	Intermediate	7.35	Intermediate	3.11	Low	7.5	High	1.47134	-2.18026	1.60544	7.35574	1.61441	-2.82582	-2.39185	-1.19574	2.43498	-1.18517	4.67066	2.86056	-4.34242	-3.88285	3.05724	0.222413	0.417185	5.91584	-0.859588	1.11651	0.713371	6.01929	3.97707
GEICAM_10-07464_UU	Premenopausal	55.0712	1.5	1	G2	Positive	Positive	Negative	6	Negative	0.356	0.875	0.634	0.748	0.87	Luminal A	7.9	High	5.07	Low	7.38	Intermediate	1.8	Low	7.31	High	1.49408	-3.49255	1.19431	7.07579	0.410263	-3.72508	-3.40368	0.0858689	1.58905	-1.37517	3.96771	4.2755	-0.870398	-0.794537	2.86016	0.739724	0.344397	7.55568	1.29986	3.70199	-0.280115	5.41383	4.36948
GEICAM_10-07465_UU	Premenopausal	38.1781	9	12	G3	Negative	Negative	Negative	65	Positive	0.856	0.402	0.465	0.559	0.449	Basal-like	3.07	Low	4.29	Low	3.81	Low	7.32	High	2.67	Low	-0.0487777	0.692668	2.0207	6.96225	0.613992	0.806112	-0.460583	-0.97628	-0.505174	-1.02863	3.07922	-3.84327	2.33402	-1.10962	-3.72774	2.80116	0.617896	6.10222	-0.275201	5.67026	-3.94893	4.43862	6.27428
GEICAM_10-07466_UU	Premenopausal	40.9479	6	17	G3	Positive	Positive	Positive	NA	NA	0.616	0.841	0.782	0.916	0.796	HER2-enriched	5.94	Intermediate	7.64	High	5.61	Intermediate	5.72	High	6.18	Intermediate	1.33361	-1.09271	1.31911	5.80352	1.21963	-1.26646	0.531121	1.37574	2.39909	-1.27525	6.89256	0.980138	1.95709	-0.547001	2.72019	0.738767	3.43641	7.03574	0.459974	3.07933	-1.36712	5.84914	4.7008
GEICAM_10-07467_UU	Premenopausal	36.8493	1.3	4	G3	Negative	Negative	Positive	18	Positive	0.605	0.667	0.603	0.856	0.647	HER2-enriched	3.57	Low	8.41	High	3.44	Low	5.05	Intermediate	4	Low	0.551433	-1.16516	1.48366	4.08202	0.324682	-1.02047	-1.46455	1.21978	1.04065	-1.38454	7.77475	-3.00693	1.60752	1.88016	2.13875	-0.70448	4.39829	7.14646	0.764893	2.95898	-3.70429	4.73665	3.52719
GEICAM_10-07468_UU	Postmenopausal	57.0932	3	4	G2	Positive	Positive	Negative	1	Negative	0.281	0.815	0.824	0.712	0.547	Luminal B	8.04	High	5.33	Low	7.01	Intermediate	5.29	Intermediate	7.51	High	0.669999	-1.66427	1.73153	6.27531	2.49879	-0.919434	-2.38815	-2.09493	2.56908	-3.8626	4.26024	4.50413	0.723041	-0.796104	3.73	-2.01938	-0.613289	2.45172	-4.22144	-1.37218	-1.13185	5.17793	2.28333
GEICAM_10-07469_UU	Postmenopausal	53.2904	0.6	5	G2	Negative	Negative	Positive	16	Positive	0.505	0.695	0.675	0.884	0.606	HER2-enriched	4.11	Low	9.24	High	4.04	Low	5.37	High	4.32	Low	1.82796	-0.0139281	0.26451	4.58985	1.7826	-1.11374	-1.00894	2.13771	1.06449	-0.288263	8.72841	-2.09202	1.60221	0.226751	2.70765	1.82191	5.22614	2.64909	-2.39852	0.208529	-5.09044	5.04922	3.20871
GEICAM_10-07470_UU	Postmenopausal	55.8164	1.5	17	G1	Positive	Positive	Negative	12	Negative	0.496	0.87	0.662	0.766	0.875	Normal_Like	6.88	Intermediate	4.64	Low	6.9	Intermediate	3.49	Low	6.56	Intermediate	1.10628	-2.38222	1.73158	6.08439	0.891203	-2.12363	-1.95532	0.863873	1.77565	-1.92713	3.47295	2.56099	-0.304045	-4.77332	1.40867	1.35837	0.513264	7.1904	1.84404	3.90911	-0.640887	5.09474	5.01883
GEICAM_10-07471_UU	Postmenopausal	69.7123	1	4	G3	Negative	Negative	Negative	5	Negative	0.455	0.698	0.624	0.841	0.641	HER2-enriched	5.04	Low	7.35	Intermediate	3.42	Low	4.97	Intermediate	4.71	Low	0.284474	-1.13292	0.0118101	3.98622	1.02107	0.427869	-1.30532	1.11809	1.9371	-1.4863	6.56438	-0.540969	0.18075	2.17693	1.7469	0.30156	2.74926	6.02939	-0.683273	0.57851	-1.61624	5.55834	2.87726
GEICAM_10-07526_UU	Premenopausal	50.0548	3.5	1	G2	Positive	Positive	Negative	21	Positive	0.343	0.906	0.711	0.75	0.771	Luminal A	6.57	Intermediate	4.91	Low	7.68	High	3.36	Low	7.61	High	0.582242	-2.7488	1.72954	6.14621	1.70726	-1.76882	-2.54895	-0.50177	2.2988	-3.19402	3.78344	2.03092	-1.48004	-0.631733	3.13237	-0.106825	-1.15359	5.54481	-0.195365	1.54575	0.90873	5.15307	2.07528
GEICAM_10-07528_UU	Premenopausal	24.8822	4.5	8	G2	Positive	Negative	Negative	16	Positive	0.279	0.712	0.822	0.744	0.454	Luminal B	7.3	Intermediate	5.53	Low	3.2	Low	6.16	High	6.48	Intermediate	0.766927	-0.816789	1.40944	4.66418	2.41052	-1.57132	-1.6076	-0.937392	2.96871	-4.55663	4.48589	3.26239	-4.8864	1.12139	3.6517	-1.51443	0.730622	3.22425	-4.49116	-0.538601	-2.74814	5.38098	1.36619
GEICAM_10-07529_UU	Premenopausal	46.0658	2.5	6	G2	Positive	Negative	Negative	21	Positive	0.15	0.6	0.75	0.626	0.345	Luminal B	6.61	Intermediate	4.3	Low	3.03	Low	5.24	Intermediate	5.61	Intermediate	0.526244	-0.96817	2.60357	3.86516	0.138826	-0.844826	-0.582999	-3.14548	2.61842	-5.14988	3.0898	2.10792	-8.95866	3.85899	3.31303	0.938217	-0.155213	-4.03314	-7.30049	-8.47151	-2.22861	6.8592	1.0219
GEICAM_10-07530_UU	Postmenopausal	42.0356	2	1	G1	Positive	Positive	Negative	32	Positive	0.469	0.926	0.789	0.822	0.828	Luminal A	5.64	Intermediate	4.57	Low	6.77	Intermediate	3.62	Low	6.2	Intermediate	2.10085	-1.94074	0.934381	5.43918	0.770667	-2.56469	-2.33612	0.448928	1.92089	-4.44019	3.39004	0.468262	-7.21173	0.0379723	2.10033	-0.407511	0.1859	4.12123	-1.66947	0.672456	0.440848	4.67577	2.20835
GEICAM_10-07531_UU	Postmenopausal	69.9068	2	1	G1	Positive	Negative	Negative	1	Negative	0.374	0.878	0.759	0.81	0.794	Luminal A	7.61	High	4.99	Low	4.74	Low	2.66	Low	6.89	High	1.30735	-2.84017	1.19602	5.43915	1.03562	-3.15465	-2.54797	-1.78042	1.98157	-2.63155	3.87438	3.78442	-6.45072	-2.26323	2.9704	1.0811	0.0420606	4.70867	-1.94477	0.372056	-0.668262	4.07308	1.46917
GEICAM_10-07532_UU	Premenopausal	39.5644	1.6	4	G2	Negative	Positive	Negative	1	Negative	0.429	0.874	0.855	0.864	0.7	Luminal A	7.16	Intermediate	5.64	Intermediate	6.58	Intermediate	5.02	Intermediate	6.87	High	1.61677	-0.688618	0.886133	5.79766	2.92954	-0.913245	-0.373983	-1.26519	2.42681	-2.71361	4.6111	3.02314	0.521272	-1.90456	2.85478	-0.104085	0.815834	4.11273	-3.33398	0.430819	-2.43082	5.01786	2.71846
GEICAM_10-07533_UU	Premenopausal	33.0329	4	4	G3	Positive	Negative	Negative	1	Negative	0.315	0.642	0.844	0.619	0.364	Luminal B	7.6	Intermediate	5.2	Low	6.5	Intermediate	6.2	High	6.65	Intermediate	1.36707	-1.89431	3.36237	7.44001	1.60894	0.0396012	0.222098	-2.62582	4.1135	-4.81037	4.11676	3.76201	1.3115	-1.29161	3.88178	-1.5899	-0.41564	2.12527	-3.99695	-2.64945	-3.70282	5.74204	-0.0813718
GEICAM_10-07535_UU	Premenopausal	35.7342	6.2	1	G2	Positive	Negative	Negative	1	Negative	0.375	0.757	0.723	0.737	0.634	Luminal A	7.41	Intermediate	4.76	Low	6.33	Intermediate	5.39	High	7.45	High	0.91049	-1.13002	0.735852	7.78283	2.9331	2.55577	3.46649	0.0189153	5.00292	-3.17972	3.60728	3.45046	4.44167	1.49875	2.67022	2.27083	2.49077	5.77268	1.43441	1.52632	1.72853	5.48214	5.34998
GEICAM_10-07536_UU	Premenopausal	50.3178	2	1	G2	Negative	Positive	Negative	1	Negative	0.359	0.895	0.713	0.805	0.836	Luminal A	7.64	High	5.96	Intermediate	6.67	Intermediate	2.26	Low	7.27	High	1.54563	-3.29227	1.35827	5.76099	-0.310291	-2.1918	-0.898463	-2.68544	2.29486	-1.07674	4.97584	3.84174	1.20161	0.27729	3.25604	1.06478	0.649645	6.71034	-0.959186	2.6128	-0.365331	4.22947	3.94328
GEICAM_10-07537_UU	Premenopausal	47.9397	1.4	3	G2	Positive	Positive	Negative	1	Negative	0.335	0.885	0.811	0.758	0.703	Luminal A	7.08	Intermediate	5.4	Low	7.43	High	3.29	Low	7.99	High	3.10301	-3.74939	1.92792	7.77772	0.585098	0.0533735	0.405935	-2.19583	3.06027	-3.07204	4.34707	2.88609	1.22381	-3.13315	2.91935	0.733896	0.267333	4.12479	-3.19749	-0.107529	0.647577	4.82545	2.74838
[truncated: 27 more columns]
