# Supplementary material for: PAM50 Breast Cancer Subtyping by RT-qPCR and Concordance with Standard Clinical Molecular Markers
Source: BMC Med Genomics. 2012 Oct 4;5:44. doi: 10.1186/1755-8794-5-44 (PMC3487945; doi:10.1186/1755-8794-5-44)
Supplement: Additional file 4 — 10-fold cross validation of training set. Each gene was measured in triplicate per RT-qPCR run on the Roche LC480 and 2 runs were performed for each of the 17 dilutions. The prototype samples identified by SigClust were split into 10 groups and nine of the 10 groups were used to calculate new centroids for each of the 5 possible subtype assignments. (XLSX 12 kb) [file 1755-8794-5-44-S4.xlsx]

## Sheet: Sheet1
	Additional File 4. 10-fold Cross Validation of Training Set
	Sample Name	Original Subtype	Predicted Subtype
	TrS-CC0805204	Luminal A	Luminal A
	TrS-CC0503668	Luminal A	Luminal A
	TrS-CC0604507	Basal-like	Basal-like
	TrS-CC0706224	Luminal A	Luminal A
	TrS-CC0604541	HER2-enriched	HER2-enriched
	TrS-CC0808149	Luminal A	Luminal A
	TrS-CC0900133	Luminal B	Luminal B
	TrS-CC0805114	Luminal A	Luminal A
	TrS-CC0808134	HER2-enriched	HER2-enriched
	TrS-CC0900060	Basal-like	Basal-like
	TrS-CC0604519	Luminal A	Luminal A
	TrS-CC0805165	Luminal B	Luminal B
	TrS-CC0805172	Luminal A	Luminal A
	TrS-CC0900157	Luminal B	Luminal B
	TrS-CC0805218	Luminal B	HER2-enriched
	TrS-CC0805475	Basal-like	Basal-like
	TrS-CC0805215	Luminal A	HER2-enriched
	TrS-CC0706221	Basal-like	Basal-like
	TrS-CC0706130	Basal-like	Basal-like
	TrS-CC0503697	Luminal A	Luminal A
	TrS-CC0604512	HER2-enriched	HER2-enriched
	TrS-CC0808132	Luminal B	Luminal B
	TrS-CC0805219	Basal-like	Basal-like
	TrS-CC0900084	HER2-enriched	HER2-enriched
	TrS-CC0808151	Luminal A	Luminal A
	TrS-CC0805105	Luminal B	Luminal B
	TrS-CC0805471	Luminal B	Luminal B
	TrS-CC0900102	Luminal B	Luminal B
	TrS-CC0604506	Luminal A	Luminal A
	TrS-CC0706138	HER2-enriched	HER2-enriched
	TrS-CC0604501	Luminal A	Luminal A
	TrS-CC0900096	Basal-like	Basal-like
	TrS-CC0604586	Basal-like	Basal-like
	TrS-CC0706136	HER2-enriched	HER2-enriched
	TrS-CC0604520	Luminal B	Luminal B
	TrS-CC0706228	Luminal B	Luminal B
	TrS-CC0604584	Luminal B	Luminal B
	TrS-CC0808159	Basal-like	Basal-like
	TrS-CC0805132	Basal-like	Basal-like
	TrS-CC0900126	Luminal A	Luminal A
	TrS-CC0805187	Basal-like	Basal-like
	TrS-CC0900108	Luminal B	Luminal B
	TrS-CC0805221	Luminal A	Luminal A
	TrS-CC0808191	HER2-enriched	HER2-enriched
	TrS-CC0604517	Luminal B	Luminal B
	TrS-CC0805210	Basal-like	Basal-like
	TrS-CC0808185	Basal-like	Basal-like
	TrS-CC0706218	Basal-like	Basal-like
	TrS-CC0805474	Luminal A	Luminal A
	TrS-CC0706120	Basal-like	Basal-like
	TrS-CC0900051	Luminal A	Luminal A
	TrS-CC0805113	HER2-enriched	HER2-enriched
	TrS-CC0706222	Luminal A	Luminal A
	TrS-CC0805897	HER2-enriched	HER2-enriched
	TrS-CC0808145	HER2-enriched	HER2-enriched
	TrS-CC0805155	Luminal A	Luminal A
	TrS-CC0604518	Basal-like	Basal-like
	TrS-CC0805152	HER2-enriched	HER2-enriched
	TrS-CC0900048	Basal-like	Basal-like
	TrS-CC0900139	Luminal A	Luminal A
	TrS-CC0900057	Luminal B	Luminal B
	TrS-CC0706129	HER2-enriched	HER2-enriched
	TrS-CC0805202	HER2-enriched	HER2-enriched
	TrS-CC0808130	Luminal A	Luminal A
	TrS-CC0808181	Luminal B	Luminal B
	TrS-CC0808141	HER2-enriched	HER2-enriched
	TrS-CC0503690	Luminal A	Luminal A
	TrS-CC0805129	HER2-enriched	HER2-enriched
	TrS-CC0808174	Luminal A	Luminal A
	TrS-CC0805136	HER2-enriched	HER2-enriched
	TrS-CC0900181	Luminal B	Luminal B
	TrS-CC0900166	Basal-like	Basal-like
	TrS-CC0503694	Luminal A	Luminal B
	TrS-CC0805473	Basal-like	Basal-like
	TrS-CC0808233	Basal-like	Basal-like
	TrS-CC0805119	Luminal A	Luminal B
	TrS-CC0808176	HER2-enriched	HER2-enriched
	TrS-CC0805184	Basal-like	Basal-like
	TrS-CC0805180	Basal-like	Basal-like
	TrS-CC0808147	Luminal B	Luminal B
	TrS-CC0808139	Basal-like	Basal-like
	TrS-CC0805193	Basal-like	Basal-like
	TrS-CC0706227	Basal-like	Basal-like
	TrS-CC0805895	Luminal B	Luminal B
	TrS-CC0503699	Luminal A	Luminal A
	TrS-CC0706122	HER2-enriched	HER2-enriched
	TrS-CC0808161	Basal-like	Basal-like
	TrS-CC0805143	Luminal B	Luminal B
	TrS-CC0900099	Luminal A	Luminal A
	TrS-CC0706125	Luminal A	Luminal A
	TrS-CC0808202	Normal	Luminal A
	TrS-CC0805123	Basal-like	Basal-like
	TrS-CC0805106	Basal-like	Basal-like
	TrS-CC0805470	Luminal A	Luminal A
	TrS-CC0805899	Luminal B	Luminal A
	TrS-CC0900045	Luminal B	Luminal B
	TrS-CC0808017	Luminal A	Luminal A
	TrS-CC0706126	Luminal A	Luminal A
	TrS-CC0604605	HER2-enriched	HER2-enriched
	TrS-CC0503701	Luminal B	Luminal B
	TrS-CC0900148	Luminal B	Luminal B
	TrS-CC0805469	HER2-enriched	Luminal A
	TrS-CC0503700	Luminal A	Luminal A
	TrS-CC0604644	Luminal A	Luminal A
	TrS-CC0604549	Luminal A	Luminal A
	TrS-CC0808195	HER2-enriched	HER2-enriched
	TrS-CC0706131	Luminal B	Luminal B
	TrS-CC0900072	HER2-enriched	HER2-enriched
	TrS-CC0706123	Luminal A	Luminal A
	TrS-CC0604599	Luminal A	Luminal A
	TrS-CC0706229	Luminal A	Luminal A
	TrS-CC0503698	Luminal B	Luminal A
	TrS-CC0805131	Basal-like	Basal-like
	TrS-CC0900169	Basal-like	Basal-like
	TrS-CC0706121	HER2-enriched	Luminal A
	TrS-CC0604502	Luminal A	Luminal A
	TrS-CC0604607	Luminal A	Luminal A
	TrS-CC0805207	Luminal A	Luminal A
	TrS-CC0808172	Luminal A	Luminal A
	TrS-CC0908736	Normal	Luminal A
	TrS-CC0604632	Luminal A	Luminal A
	TrS-CC0805120	Basal-like	Basal-like
	TrS-CC0706220	Basal-like	Basal-like
	TrS-CC0604522	Basal-like	Basal-like
	TrS-CC0805201	HER2-enriched	HER2-enriched
	TrS-CC0604509	Basal-like	Basal-like
	TrS-CC0604628	Basal-like	HER2-enriched
	TrS-CC0908739	Normal	Luminal A
	TrS-CC0706226	Luminal A	Luminal A
	TrS-CC0604510	Basal-like	Basal-like
	TrS-CC0900142	HER2-enriched	HER2-enriched
	TrS-CC0604588	Luminal A	Luminal A
	TrS-CC0604498	Luminal A	Luminal A
	TrS-CC0503687	HER2-enriched	HER2-enriched
	TrS-CC0900105	Luminal A	Luminal A
	TrS-CC0900066	Luminal A	Luminal A
	TrS-CC0706119	Luminal A	Luminal A
	TrS-CC0805173	HER2-enriched	HER2-enriched
	TrS-CC0805137	HER2-enriched	HER2-enriched
	TrS-CC0808164	HER2-enriched	HER2-enriched
	TrS-CC0808166	Luminal A	Luminal A
	TrS-CC0900178	HER2-enriched	HER2-enriched
	TrS-CC0604513	Luminal B	Luminal B
	TrS-CC0900175	Luminal A	Luminal A
	TrS-CC0604500	Basal-like	Basal-like
	TrS-CC0808193	Basal-like	Basal-like
	TrS-CC0805472	Luminal A	Luminal A
	TrS-CC0706223	Luminal A	Luminal A
	TrS-CC0805191	HER2-enriched	HER2-enriched
	TrS-CC0900090	Luminal A	Luminal A
	TrS-CC0900154	Luminal B	Luminal B
	TrS-CC0900120	Luminal A	Luminal A
	TrS-CC0808334	Normal	Luminal A
	TrS-CC0808183	HER2-enriched	HER2-enriched
