# Supplementary material for: PAM50 Breast Cancer Subtyping by RT-qPCR and Concordance with Standard Clinical Molecular Markers
Source: BMC Med Genomics. 2012 Oct 4;5:44. doi: 10.1186/1755-8794-5-44 (PMC3487945; doi:10.1186/1755-8794-5-44)
Supplement: Additional file 5 — Interference in subtype call and single/meta-gene scores from normal contamination. Interference by normal cell contamination of subtype call and single and meta-gene classes is shown. The changes in subtype classification occurred in a systematic fashion with all subtypes switching to a classification of Normal/Insufficient, with the exception of Luminal B, which switched to Luminal A. (XLSX 10 kb) [file 1755-8794-5-44-S5.xlsx]

## Sheet: Sheet1
Additional File 5. Interference in Subtype Call and Gene/Meta-gene Scores from Normal Contamination
%Tumor/Normal	Subtype Prediction	ESR1	PGR	ERBB2	Proliferation
Luminal A 100%	Luminal A	High	High	Low	Intermediate
Luminal A 75%	Luminal A	High	High	Low	Intermediate
Luminal A 50%	Luminal A	Intermediate	Intermediate	Low	Intermediate
Luminal A 25%	Normal	Intermediate	Intermediate	Low	Intermediate
Luminal B 100%	Luminal B	High	Intermediate	Low	High
Luminal B 75%	Luminal B	High	Intermediate	Low	High
Luminal B 50%	Luminal A	Intermediate	Intermediate	Low	High
Luminal B 25%	Luminal A	Intermediate	Intermediate	Low	High
HER2-enriched 100%	HER2-enriched	Intermediate	Low	High	High
HER2-enriched 75%	HER2-enriched	Low	Intermediate	Intermediate	Intermediate
HER2-enriched 50%	HER2-enriched	Intermediate	Intermediate	Intermediate	Intermediate
HER2-enriched 25%	Normal	Low	Intermediate	Intermediate	Intermediate
Basal-like 100%	Basal-like	Low	Low	Low	High
Basal-like 75%	Basal-like	Low	Low	Low	High
Basal-like 50%	Basal-like	Low	Intermediate	Low	High
Basal-like 25%	Normal	Low	Intermediate	Low	High
