# Supplementary material for: PAM50 Breast Cancer Subtyping by RT-qPCR and Concordance with Standard Clinical Molecular Markers
Source: BMC Med Genomics. 2012 Oct 4;5:44. doi: 10.1186/1755-8794-5-44 (PMC3487945; doi:10.1186/1755-8794-5-44)
Supplement: Additional file 8 — PCR Efficiency, limits of detection, and limits of quantification. Supplemental table listing the efficiency of PCR, limits of detection, and limits of quantification for the 50 classifier and 5 housekeeper genes of the PAM50. Data are from 34 runs across 17 dilutions from a mixture of 8 breast cancer cell lines. [file 1755-8794-5-44-S8.xlsx]

## Sheet: Sheet1
	Additional File 8. PCR Efficiency, Limits of Detection, and Limits of Quantification
		Efficiency	Efficiency (%)	LOD	LOQ
	Average	1.91	91.38	39.93	36.3
	ACTB	1.86	86.12	40	35.25
	ACTR3B	1.91	90.69	40	36.9
	ANLN	1.89	89.13	40	36.63
	BAG1	1.84	83.67	40	37.27
	BCL2	2.01	101.14	40	36.51
	BIRC5	1.85	85.09	40	35.65
	BLVRA	1.81	80.84	40	36.55
	CCNB1	1.88	88.44	40	36
	CCNE1	1.83	83.26	38.74	35.87
	CDC20	1.96	96.34	40	36.14
	CDC6	1.93	93.13	40	37.12
	CDCA1	1.89	89.2	40	36.17
	CDH3	1.85	84.82	40	36.73
	CENPF	1.87	86.52	40	36.24
	CEP55	1.86	86.26	40	36.7
	CXXC5	1.95	94.74	38.36	36.22
	EGFR	1.86	86.09	40	36.23
	ERBB2	1.85	84.91	40	35.59
	ESR1	1.74	74.45	40	35.38
	EXO1	1.93	92.88	40	36.69
	FGFR4	1.81	81.31	40	36.94
	FOXA1	1.87	87.43	40	36.6
	FOXC1	1.77	76.87	40	36.05
	GPR160	1.87	86.97	40	36.71
	GRB7	1.87	86.78	40	35.82
	KIF2C	1.72	71.9	40	35.86
	KNTC2	1.83	83.14	40	36.01
	KRT14	3.9	289.79	40	38.93
	KRT17	1.99	99.42	40	36.36
	KRT5	1.91	91.07	40	35.54
	MAPT	2.1	109.83	40	37.54
	MDM2	1.93	93.49	40	36.48
	MELK	1.97	96.71	40	37.79
	MIA	1.86	85.57	40	36.2
	MKI67	1.81	81.39	40	35.72
	MLPH	1.97	97.48	40	36.05
	MMP11	2.11	110.85	40	36.29
	MRPL19	1.83	82.91	40	35.92
	MYBL2	1.92	91.77	38.95	36.09
	MYC	1.82	82.47	40	35.61
	NAT1	1.99	98.99	40	37.16
	ORC6L	1.95	95.08	40	36.8
	PGR	1.89	89.49	40	37.25
	PHGDH	1.81	81.33	40	35.83
	PSMC4	1.78	77.7	40	36.17
	PTTG1	1.81	81.44	40	35.51
	RPLP0	1.77	76.92	40	35.9
	RRM2	1.82	82.01	40	35.34
	SF3A1	1.87	87.44	40	37.12
	SFRP1	1.86	86.31	40	35.83
	SLC39A6	1.86	85.64	40	35.84
	TMEM45B	1.87	86.83	40	36.36
	TYMS	1.8	80.25	40	36.31
	UBE2C	1.76	76.43	40	34.82
	UBE2T	1.95	95.02	40	35.79
