# Supplementary material for: PAM50 Breast Cancer Subtyping by RT-qPCR and Concordance with Standard Clinical Molecular Markers
Source: BMC Med Genomics. 2012 Oct 4;5:44. doi: 10.1186/1755-8794-5-44 (PMC3487945; doi:10.1186/1755-8794-5-44)
Supplement: Additional file 9 — Reproducibility of PAM50 gene measurements.Within plate, within plate batch and across plate batch coefficient of variation for the 50 classifier and 5 housekeeper genes of the PAM50 were calculated using cell lines and a tumor samples. [file 1755-8794-5-44-S9.xlsx]

## Sheet: Sheet1
	Additional File 9. Reproducibility of PAM50 Gene Measurements
	Gene	Within Plate CV	Within Batch CV	Across Batch CV
	Average	4.15	6.27	7.1
	ACTB	3	3.79	4.08
	ACTR3B	3.45	4.99	5.15
	ANLN	2.63	3.95	4.43
	BAG1	4.48	5.37	6.49
	BCL2	6.34	8.21	8.62
	BIRC5	2.66	3.98	4.29
	BLVRA	8.56	9.55	12.42
	CCNB1	1.45	3.94	3.44
	CCNE1	9.46	9.66	12.17
	CDC20	1.46	3.04	3.68
	CDC6	4.6	6.7	8.75
	CDCA1	3.93	8.06	9.5
	CDH3	3.44	4.94	6.89
	CENPF	1.93	3.76	3.97
	CEP55	4.62	14.2	11.64
	CXXC5	5.11	7.26	14.44
	EGFR	3.46	3.89	4.26
	ERBB2	2.66	4.18	4.1
	ESR1	3.04	4.18	4.01
	EXO1	4.25	5.93	6.44
	FGFR4	6.01	6.68	8.7
	FOXA1	4.05	4.66	5.81
	FOXC1	2.85	4.33	5.35
	GPR160	3.73	8.01	9.89
	GRB7	3.09	3.58	3.98
	KIF2C	2.44	3.54	3.76
	KNTC2	2.28	5.16	4.39
	KRT14	4.43	6.06	5.72
	KRT17	9.02	14.02	11.11
	KRT5	3.81	5.86	8.78
	MAPT	6.08	9.4	11.06
	MDM2	2.61	9.36	11.49
	MELK	4.7	7.7	7.89
	MIA	9.1	10.53	12.89
	MKI67	1.93	3.76	3.8
	MLPH	4.05	5.84	6.93
	MMP11	6.01	6.8	6.86
	MRPL19	2.43	5.13	4.59
	MYBL2	2.62	4.47	4.58
	MYC	1.64	4.14	3.81
	NAT1	4.05	5.97	5.85
	ORC6L	6.34	6.51	10.75
	PGR	9.55	14.93	18.83
	PHGDH	2.68	3.31	3.88
	PSMC4	3.88	5.1	4.74
	PTTG1	3.05	4.75	4.24
	RPLP0	2.63	4.2	3.73
	RRM2	3.41	4.64	5.37
	SF3A1	3.65	4.59	5.19
	SFRP1	1.96	3.74	4.62
	SLC39A6	13.01	20.75	21.49
	TMEM45B	4.18	5.58	5.63
	TYMS	3.02	5.5	8.71
	UBE2C	1.91	3.44	3.54
	UBE2T	1.6	3.21	3.61
